# Supplementary material for: Base-promoted deacylation of 2-acetyl-2,5-dihydrothiophenes and their oxygen-mediated hydroxylation
Source: Beilstein J Org Chem. 2026 Jan 28;22:192–204. doi: 10.3762/bjoc.22.13 (PMC12862606; doi:10.3762/bjoc.22.13)
Supplement: File 3 — CIF-file for compound 5g. [file Beilstein_J_Org_Chem-22-192-s003.cif]

data_exp_166
_audit_creation_date               2022-09-23
_audit_creation_method
;
Olex2 1.3
(compiled 2020.11.12 svn.r5f609507 for OlexSys, GUI svn.r6408)
;
_shelx_SHELXL_version_number       '2018/3'
_audit_contact_author_address      ?
_audit_contact_author_email        ?
_audit_contact_author_name         ''
_audit_contact_author_phone        ?
_publ_contact_author_id_orcid      ?
_publ_section_references
;
Dolomanov, O.V., Bourhis, L.J., Gildea, R.J, Howard, J.A.K. & Puschmann, H.
 (2009), J. Appl. Cryst. 42, 339-341.

Sheldrick, G.M. (2015). Acta Cryst. A71, 3-8.

Sheldrick, G.M. (2015). Acta Cryst. C71, 3-8.
;
_chemical_name_common              ?
_chemical_name_systematic          ?
_chemical_formula_moiety           'C17 H18 N2 O2 S'
_chemical_formula_sum              'C17 H18 N2 O2 S'
_chemical_formula_weight           314.39
_chemical_melting_point            ?
loop_
  _atom_type_symbol
  _atom_type_description
  _atom_type_scat_dispersion_real
  _atom_type_scat_dispersion_imag
  _atom_type_scat_source
 'C' 'C' 0.0033 0.0016 'International Tables Vol C Tables 4.2.6.8 and 6.1.1.4'
 'H' 'H' 0.0000 0.0000 'International Tables Vol C Tables 4.2.6.8 and 6.1.1.4'
 'N' 'N' 0.0061 0.0033 'International Tables Vol C Tables 4.2.6.8 and 6.1.1.4'
 'O' 'O' 0.0106 0.0060 'International Tables Vol C Tables 4.2.6.8 and 6.1.1.4'
 'S' 'S' 0.1246 0.1234 'International Tables Vol C Tables 4.2.6.8 and 6.1.1.4'

_shelx_space_group_comment
;
The symmetry employed for this shelxl refinement is uniquely defined
by the following loop, which should always be used as a source of
symmetry information in preference to the above space-group names.
They are only intended as comments.
;
_space_group_crystal_system        'triclinic'
_space_group_IT_number             2
_space_group_name_H-M_alt          'P -1'
_space_group_name_Hall             '-P 1'
loop_
  _space_group_symop_operation_xyz
 'x, y, z'
 '-x, -y, -z'

_cell_length_a                     9.3076(5)
_cell_length_b                     9.3243(5)
_cell_length_c                     10.1072(4)
_cell_angle_alpha                  102.086(4)
_cell_angle_beta                   102.480(4)
_cell_angle_gamma                  108.253(5)
_cell_volume                       776.19(7)
_cell_formula_units_Z              2
_cell_measurement_reflns_used      4065
_cell_measurement_temperature      295(2)
_cell_measurement_theta_max        29.3010
_cell_measurement_theta_min        3.7890
_shelx_estimated_absorpt_T_max     0.954
_shelx_estimated_absorpt_T_min     0.901
_exptl_absorpt_coefficient_mu      0.217
_exptl_absorpt_correction_T_max    1.00000
_exptl_absorpt_correction_T_min    0.71109
_exptl_absorpt_correction_type     multi-scan
_exptl_absorpt_process_details
;
CrysAlisPro 1.171.41.123a (Rigaku Oxford Diffraction, 2022)
Empirical absorption correction using spherical harmonics,
implemented in SCALE3 ABSPACK scaling algorithm.
;
_exptl_absorpt_special_details     ?
_exptl_crystal_colour              colourless
_exptl_crystal_colour_primary      colourless
_exptl_crystal_density_diffrn      1.345
_exptl_crystal_density_meas        ?
_exptl_crystal_density_method      ?
_exptl_crystal_description         prism
_exptl_crystal_F_000               332
_exptl_crystal_size_max            0.49
_exptl_crystal_size_mid            0.38
_exptl_crystal_size_min            0.22
_exptl_transmission_factor_max     ?
_exptl_transmission_factor_min     ?
_diffrn_reflns_av_R_equivalents    0.0407
_diffrn_reflns_av_unetI/netI       0.0545
_diffrn_reflns_Laue_measured_fraction_full  0.997
_diffrn_reflns_Laue_measured_fraction_max  0.896
_diffrn_reflns_limit_h_max         12
_diffrn_reflns_limit_h_min         -12
_diffrn_reflns_limit_k_max         13
_diffrn_reflns_limit_k_min         -11
_diffrn_reflns_limit_l_max         14
_diffrn_reflns_limit_l_min         -13
_diffrn_reflns_number              9437
_diffrn_reflns_point_group_measured_fraction_full  0.997
_diffrn_reflns_point_group_measured_fraction_max  0.896
_diffrn_reflns_theta_full          25.242
_diffrn_reflns_theta_max           30.500
_diffrn_reflns_theta_min           3.689
_diffrn_ambient_temperature        295(2)
_diffrn_detector_area_resol_mean   16.5253
_diffrn_detector_type              Sapphire3
_diffrn_measured_fraction_theta_full  0.997
_diffrn_measured_fraction_theta_max  0.896
_diffrn_measurement_details
;
List of Runs (angles in degrees, time in seconds):

  # Type    Start    End  Width  t~exp~   \w     \q     \k     \f   Frames
--------------------------------------------------------------------------
  1  \w     18.00  94.00   1.00   20.00    --   21.29-153.00 -26.00   76
  2  \w     12.00  37.00   1.00   20.00    --   21.29-122.00 133.00   25
  3  \w    -61.00 -36.00   1.00   20.00    --  -22.85 122.00-144.00   25
  4  \w    -96.00 -18.00   1.00   20.00    --  -22.85 153.00  15.00   78
  5  \w    -45.00  40.00   1.00   20.00    --   21.29 -57.00-180.00   85
  6  \w    -90.00  -1.00   1.00   20.00    --  -22.85 -38.00   0.00   89
  7  \w      2.00  28.00   1.00   20.00    --   20.82  77.00-180.00   26
  8  \w    -39.00   5.00   1.00   20.00    --  -22.39 -77.00 -60.00   44
  9  \w    -48.00  45.00   1.00   20.00    --  -22.39  19.00   0.00   93
;
_diffrn_measurement_device         'four-circle diffractometer'
_diffrn_measurement_device_type    'Xcalibur, Sapphire3'
_diffrn_measurement_method         '\w scans'
_diffrn_radiation_type             MoK\a
_diffrn_radiation_wavelength       0.71073
_diffrn_source                     ?
_reflns_Friedel_coverage           0.000
_reflns_Friedel_fraction_full      .
_reflns_Friedel_fraction_max       .
_reflns_number_gt                  2973
_reflns_number_total               4252
_reflns_special_details
;
 Reflections were merged by SHELXL according to the crystal
 class for the calculation of statistics and refinement.
 
 _reflns_Friedel_fraction is defined as the number of unique
 Friedel pairs measured divided by the number that would be
 possible theoretically, ignoring centric projections and
 systematic absences.
;
_reflns_threshold_expression       'I > 2\s(I)'
_computing_cell_refinement         'CrysAlisPro 1.171.41.123a (Rigaku OD, 2022)'
_computing_data_collection         'CrysAlisPro 1.171.41.123a (Rigaku OD, 2022)'
_computing_data_reduction          'CrysAlisPro 1.171.41.123a (Rigaku OD, 2022)'
_computing_molecular_graphics      'Olex2 1.3 (Dolomanov et al., 2009)'
_computing_publication_material    'Olex2 1.3 (Dolomanov et al., 2009)'
_computing_structure_refinement    'SHELXL 2018/3 (Sheldrick, 2015)'
_computing_structure_solution      'SHELXT 2018/2 (Sheldrick, 2018)'
_refine_diff_density_max           0.288
_refine_diff_density_min           -0.547
_refine_diff_density_rms           0.057
_refine_ls_extinction_coef         .
_refine_ls_extinction_method       none
_refine_ls_goodness_of_fit_ref     1.060
_refine_ls_hydrogen_treatment      mixed
_refine_ls_matrix_type             full
_refine_ls_number_parameters       208
_refine_ls_number_reflns           4252
_refine_ls_number_restraints       0
_refine_ls_R_factor_all            0.0837
_refine_ls_R_factor_gt             0.0596
_refine_ls_restrained_S_all        1.060
_refine_ls_shift/su_max            0.000
_refine_ls_shift/su_mean           0.000
_refine_ls_structure_factor_coef   Fsqd
_refine_ls_weighting_details      
 'w=1/[\s^2^(Fo^2^)+(0.0771P)^2^+0.1244P] where P=(Fo^2^+2Fc^2^)/3'
_refine_ls_weighting_scheme        calc
_refine_ls_wR_factor_gt            0.1470
_refine_ls_wR_factor_ref           0.1768
_refine_special_details            ?
_olex2_refinement_description
;
1. Fixed Uiso
 At 1.2 times of:
  All C(H) groups, All C(H,H) groups
 At 1.5 times of:
  All C(H,H,H) groups
2.a Secondary CH2 refined with riding coordinates:
 C8(H8A,H8B), C10(H10A,H10B), C9(H9A,H9B), C11(H11A,H11B)
2.b Aromatic/amide H refined with riding coordinates:
 C13(H13), C17(H17), C16(H16), C14(H14), C15(H15)
2.c Idealised Me refined as rotating group:
 C7(H7A,H7B,H7C)
;
_atom_sites_solution_hydrogens     mixed
_atom_sites_solution_primary       dual
_atom_sites_solution_secondary     ?
loop_
  _atom_site_label
  _atom_site_type_symbol
  _atom_site_fract_x
  _atom_site_fract_y
  _atom_site_fract_z
  _atom_site_U_iso_or_equiv
  _atom_site_adp_type
  _atom_site_occupancy
  _atom_site_site_symmetry_order
  _atom_site_calc_flag
  _atom_site_refinement_flags_posn
  _atom_site_refinement_flags_adp
  _atom_site_refinement_flags_occupancy
  _atom_site_disorder_assembly
  _atom_site_disorder_group
 S1 S 0.34810(7) 0.48995(6) 0.65191(5) 0.04646(19) Uani 1 1 d . . . . .
 O2 O 0.0968(2) 0.6190(2) 0.40706(17) 0.0580(4) Uani 1 1 d . . . . .
 O1 O 0.2379(3) 0.5241(2) 1.13919(19) 0.0727(6) Uani 1 1 d . . . . .
 N1 N 0.2872(2) 0.5981(2) 0.89146(18) 0.0483(4) Uani 1 1 d . . . . .
 C4 C 0.3973(2) 0.7730(2) 0.6081(2) 0.0378(4) Uani 1 1 d . . . . .
 C3 C 0.3383(2) 0.7703(2) 0.7368(2) 0.0393(4) Uani 1 1 d . . . . .
 C12 C 0.5761(2) 0.8598(2) 0.6438(2) 0.0404(4) Uani 1 1 d . . . . .
 C2 C 0.3169(2) 0.6346(2) 0.7748(2) 0.0405(4) Uani 1 1 d . . . . .
 C6 C 0.1681(3) 0.5329(3) 0.4220(2) 0.0417(5) Uani 1 1 d . . . . .
 C5 C 0.3379(2) 0.5986(2) 0.5216(2) 0.0390(4) Uani 1 1 d . . . . .
 N2 N 0.2963(3) 1.0215(3) 0.8501(2) 0.0646(6) Uani 1 1 d . . . . .
 C1 C 0.3142(3) 0.9066(3) 0.8042(2) 0.0446(5) Uani 1 1 d . . . . .
 C13 C 0.6787(3) 0.9066(3) 0.7798(2) 0.0496(5) Uani 1 1 d . . . . .
 H13 H 0.639447 0.883485 0.853221 0.060 Uiso 1 1 calc R U . . .
 C17 C 0.6388(3) 0.8967(3) 0.5360(3) 0.0503(5) Uani 1 1 d . . . . .
 H17 H 0.571558 0.866469 0.443926 0.060 Uiso 1 1 calc R U . . .
 C7 C 0.0977(3) 0.3598(3) 0.3450(2) 0.0534(6) Uani 1 1 d . . . . .
 H7A H 0.051920 0.302682 0.404026 0.080 Uiso 1 1 calc R U . . .
 H7B H 0.179132 0.325657 0.322761 0.080 Uiso 1 1 calc R U . . .
 H7C H 0.016806 0.339911 0.258846 0.080 Uiso 1 1 calc R U . . .
 C8 C 0.2054(4) 0.4339(3) 0.8881(3) 0.0595(6) Uani 1 1 d . . . . .
 H8A H 0.228139 0.362427 0.818484 0.071 Uiso 1 1 calc R U . . .
 H8B H 0.091607 0.407641 0.860677 0.071 Uiso 1 1 calc R U . . .
 C16 C 0.7997(3) 0.9776(3) 0.5649(3) 0.0592(6) Uani 1 1 d . . . . .
 H16 H 0.839805 1.001181 0.492061 0.071 Uiso 1 1 calc R U . . .
 C10 C 0.2773(4) 0.7150(3) 1.0071(2) 0.0575(6) Uani 1 1 d . . . . .
 H10A H 0.169438 0.711652 0.988144 0.069 Uiso 1 1 calc R U . . .
 H10B H 0.346409 0.820232 1.013386 0.069 Uiso 1 1 calc R U . . .
 C14 C 0.8409(3) 0.9881(3) 0.8074(3) 0.0616(7) Uani 1 1 d . . . . .
 H14 H 0.909015 1.018893 0.899164 0.074 Uiso 1 1 calc R U . . .
 C9 C 0.2598(4) 0.4145(3) 1.0318(3) 0.0664(7) Uani 1 1 d . . . . .
 H9A H 0.200871 0.307582 1.030014 0.080 Uiso 1 1 calc R U . . .
 H9B H 0.371393 0.429972 1.054271 0.080 Uiso 1 1 calc R U . . .
 C15 C 0.9012(3) 1.0236(3) 0.7004(3) 0.0651(7) Uani 1 1 d . . . . .
 H15 H 1.009417 1.078040 0.719400 0.078 Uiso 1 1 calc R U . . .
 C11 C 0.3262(4) 0.6806(3) 1.1454(3) 0.0657(7) Uani 1 1 d . . . . .
 H11A H 0.438081 0.697427 1.169599 0.079 Uiso 1 1 calc R U . . .
 H11B H 0.311614 0.754006 1.219996 0.079 Uiso 1 1 calc R U . . .
 H5 H 0.406(2) 0.574(2) 0.463(2) 0.029(5) Uiso 1 1 d . . . . .
 H4 H 0.346(3) 0.823(3) 0.550(2) 0.039(5) Uiso 1 1 d . . . . .

loop_
  _atom_site_aniso_label
  _atom_site_aniso_U_11
  _atom_site_aniso_U_22
  _atom_site_aniso_U_33
  _atom_site_aniso_U_23
  _atom_site_aniso_U_13
  _atom_site_aniso_U_12
 S1 0.0601(4) 0.0434(3) 0.0434(3) 0.0165(2) 0.0153(2) 0.0272(3)
 O2 0.0543(10) 0.0585(10) 0.0600(10) 0.0157(8) 0.0065(8) 0.0283(9)
 O1 0.1047(16) 0.0743(13) 0.0572(10) 0.0358(9) 0.0412(10) 0.0357(12)
 N1 0.0640(12) 0.0411(9) 0.0390(9) 0.0152(7) 0.0177(8) 0.0153(9)
 C4 0.0395(10) 0.0395(10) 0.0383(10) 0.0159(8) 0.0121(8) 0.0171(9)
 C3 0.0422(10) 0.0377(10) 0.0395(10) 0.0132(8) 0.0134(8) 0.0149(9)
 C12 0.0427(11) 0.0356(10) 0.0442(10) 0.0141(8) 0.0128(8) 0.0154(9)
 C2 0.0423(10) 0.0416(10) 0.0350(9) 0.0126(8) 0.0093(8) 0.0132(9)
 C6 0.0429(11) 0.0470(11) 0.0383(10) 0.0156(8) 0.0163(8) 0.0165(10)
 C5 0.0400(10) 0.0420(10) 0.0395(10) 0.0136(8) 0.0150(8) 0.0185(9)
 N2 0.0825(16) 0.0531(12) 0.0664(13) 0.0157(10) 0.0283(11) 0.0340(12)
 C1 0.0501(12) 0.0409(11) 0.0437(11) 0.0121(9) 0.0162(9) 0.0171(10)
 C13 0.0460(12) 0.0497(12) 0.0480(12) 0.0096(9) 0.0085(9) 0.0184(10)
 C17 0.0470(12) 0.0532(13) 0.0554(13) 0.0247(10) 0.0191(10) 0.0172(11)
 C7 0.0536(13) 0.0467(12) 0.0493(12) 0.0079(10) 0.0122(10) 0.0116(11)
 C8 0.0730(17) 0.0456(13) 0.0542(13) 0.0216(10) 0.0195(12) 0.0103(12)
 C16 0.0521(14) 0.0543(14) 0.0833(18) 0.0325(13) 0.0322(13) 0.0202(12)
 C10 0.0792(18) 0.0554(14) 0.0438(12) 0.0184(10) 0.0247(11) 0.0266(13)
 C14 0.0485(13) 0.0520(14) 0.0681(16) 0.0040(12) 0.0005(11) 0.0182(12)
 C9 0.091(2) 0.0600(16) 0.0609(15) 0.0323(13) 0.0304(14) 0.0304(15)
 C15 0.0400(12) 0.0416(13) 0.105(2) 0.0147(13) 0.0192(14) 0.0108(11)
 C11 0.086(2) 0.0712(17) 0.0416(12) 0.0199(11) 0.0210(12) 0.0289(16)

_geom_special_details
;
 All esds (except the esd in the dihedral angle between two l.s. planes)
 are estimated using the full covariance matrix.  The cell esds are taken
 into account individually in the estimation of esds in distances, angles
 and torsion angles; correlations between esds in cell parameters are only
 used when they are defined by crystal symmetry.  An approximate (isotropic)
 treatment of cell esds is used for estimating esds involving l.s. planes.
;
loop_
  _geom_bond_atom_site_label_1
  _geom_bond_atom_site_label_2
  _geom_bond_distance
  _geom_bond_site_symmetry_2
  _geom_bond_publ_flag
 S1 C2 1.774(2) . ?
 S1 C5 1.826(2) . ?
 O2 C6 1.204(3) . ?
 O1 C9 1.424(3) . ?
 O1 C11 1.413(4) . ?
 N1 C2 1.354(3) . ?
 N1 C8 1.470(3) . ?
 N1 C10 1.462(3) . ?
 C4 C3 1.519(3) . ?
 C4 C12 1.526(3) . ?
 C4 C5 1.532(3) . ?
 C4 H4 0.96(2) . ?
 C3 C2 1.366(3) . ?
 C3 C1 1.418(3) . ?
 C12 C13 1.383(3) . ?
 C12 C17 1.397(3) . ?
 C6 C5 1.528(3) . ?
 C6 C7 1.493(3) . ?
 C5 H5 1.004(19) . ?
 N2 C1 1.152(3) . ?
 C13 H13 0.9300 . ?
 C13 C14 1.395(3) . ?
 C17 H17 0.9300 . ?
 C17 C16 1.382(3) . ?
 C7 H7A 0.9600 . ?
 C7 H7B 0.9600 . ?
 C7 H7C 0.9600 . ?
 C8 H8A 0.9700 . ?
 C8 H8B 0.9700 . ?
 C8 C9 1.499(3) . ?
 C16 H16 0.9300 . ?
 C16 C15 1.376(4) . ?
 C10 H10A 0.9700 . ?
 C10 H10B 0.9700 . ?
 C10 C11 1.506(3) . ?
 C14 H14 0.9300 . ?
 C14 C15 1.374(4) . ?
 C9 H9A 0.9700 . ?
 C9 H9B 0.9700 . ?
 C15 H15 0.9300 . ?
 C11 H11A 0.9700 . ?
 C11 H11B 0.9700 . ?

loop_
  _geom_angle_atom_site_label_1
  _geom_angle_atom_site_label_2
  _geom_angle_atom_site_label_3
  _geom_angle
  _geom_angle_site_symmetry_1
  _geom_angle_site_symmetry_3
  _geom_angle_publ_flag
 C2 S1 C5 91.02(9) . . ?
 C11 O1 C9 110.0(2) . . ?
 C2 N1 C8 121.70(18) . . ?
 C2 N1 C10 121.16(19) . . ?
 C10 N1 C8 113.23(19) . . ?
 C3 C4 C12 114.36(16) . . ?
 C3 C4 C5 104.60(16) . . ?
 C3 C4 H4 109.8(13) . . ?
 C12 C4 C5 113.60(16) . . ?
 C12 C4 H4 107.5(14) . . ?
 C5 C4 H4 106.7(13) . . ?
 C2 C3 C4 114.78(17) . . ?
 C2 C3 C1 127.73(18) . . ?
 C1 C3 C4 117.48(17) . . ?
 C13 C12 C4 122.50(19) . . ?
 C13 C12 C17 118.5(2) . . ?
 C17 C12 C4 119.02(18) . . ?
 N1 C2 S1 116.59(16) . . ?
 N1 C2 C3 131.32(19) . . ?
 C3 C2 S1 111.93(14) . . ?
 O2 C6 C5 120.47(19) . . ?
 O2 C6 C7 122.5(2) . . ?
 C7 C6 C5 117.00(18) . . ?
 S1 C5 H5 106.3(11) . . ?
 C4 C5 S1 105.65(12) . . ?
 C4 C5 H5 114.2(11) . . ?
 C6 C5 S1 109.07(14) . . ?
 C6 C5 C4 114.39(16) . . ?
 C6 C5 H5 106.8(11) . . ?
 N2 C1 C3 174.7(2) . . ?
 C12 C13 H13 119.9 . . ?
 C12 C13 C14 120.3(2) . . ?
 C14 C13 H13 119.9 . . ?
 C12 C17 H17 119.7 . . ?
 C16 C17 C12 120.6(2) . . ?
 C16 C17 H17 119.7 . . ?
 C6 C7 H7A 109.5 . . ?
 C6 C7 H7B 109.5 . . ?
 C6 C7 H7C 109.5 . . ?
 H7A C7 H7B 109.5 . . ?
 H7A C7 H7C 109.5 . . ?
 H7B C7 H7C 109.5 . . ?
 N1 C8 H8A 109.7 . . ?
 N1 C8 H8B 109.7 . . ?
 N1 C8 C9 109.9(2) . . ?
 H8A C8 H8B 108.2 . . ?
 C9 C8 H8A 109.7 . . ?
 C9 C8 H8B 109.7 . . ?
 C17 C16 H16 119.7 . . ?
 C15 C16 C17 120.6(2) . . ?
 C15 C16 H16 119.7 . . ?
 N1 C10 H10A 109.7 . . ?
 N1 C10 H10B 109.7 . . ?
 N1 C10 C11 109.9(2) . . ?
 H10A C10 H10B 108.2 . . ?
 C11 C10 H10A 109.7 . . ?
 C11 C10 H10B 109.7 . . ?
 C13 C14 H14 119.6 . . ?
 C15 C14 C13 120.7(2) . . ?
 C15 C14 H14 119.6 . . ?
 O1 C9 C8 111.7(2) . . ?
 O1 C9 H9A 109.3 . . ?
 O1 C9 H9B 109.3 . . ?
 C8 C9 H9A 109.3 . . ?
 C8 C9 H9B 109.3 . . ?
 H9A C9 H9B 107.9 . . ?
 C16 C15 H15 120.3 . . ?
 C14 C15 C16 119.3(2) . . ?
 C14 C15 H15 120.3 . . ?
 O1 C11 C10 112.3(2) . . ?
 O1 C11 H11A 109.1 . . ?
 O1 C11 H11B 109.1 . . ?
 C10 C11 H11A 109.1 . . ?
 C10 C11 H11B 109.1 . . ?
 H11A C11 H11B 107.9 . . ?

loop_
  _geom_torsion_atom_site_label_1
  _geom_torsion_atom_site_label_2
  _geom_torsion_atom_site_label_3
  _geom_torsion_atom_site_label_4
  _geom_torsion
  _geom_torsion_site_symmetry_1
  _geom_torsion_site_symmetry_2
  _geom_torsion_site_symmetry_3
  _geom_torsion_site_symmetry_4
  _geom_torsion_publ_flag
 O2 C6 C5 S1 124.23(19) . . . . ?
 O2 C6 C5 C4 6.2(3) . . . . ?
 N1 C8 C9 O1 55.7(3) . . . . ?
 N1 C10 C11 O1 -54.6(3) . . . . ?
 C4 C3 C2 S1 -5.2(2) . . . . ?
 C4 C3 C2 N1 169.9(2) . . . . ?
 C4 C12 C13 C14 -178.9(2) . . . . ?
 C4 C12 C17 C16 178.9(2) . . . . ?
 C3 C4 C12 C13 11.2(3) . . . . ?
 C3 C4 C12 C17 -167.52(19) . . . . ?
 C3 C4 C5 S1 -35.13(17) . . . . ?
 C3 C4 C5 C6 84.84(19) . . . . ?
 C12 C4 C3 C2 -98.0(2) . . . . ?
 C12 C4 C3 C1 81.2(2) . . . . ?
 C12 C4 C5 S1 90.24(17) . . . . ?
 C12 C4 C5 C6 -149.79(17) . . . . ?
 C12 C13 C14 C15 0.1(4) . . . . ?
 C12 C17 C16 C15 -0.1(4) . . . . ?
 C2 S1 C5 C4 29.24(14) . . . . ?
 C2 S1 C5 C6 -94.16(15) . . . . ?
 C2 N1 C8 C9 150.7(2) . . . . ?
 C2 N1 C10 C11 -151.4(2) . . . . ?
 C5 S1 C2 N1 169.45(18) . . . . ?
 C5 S1 C2 C3 -14.68(17) . . . . ?
 C5 C4 C3 C2 26.9(2) . . . . ?
 C5 C4 C3 C1 -153.94(18) . . . . ?
 C5 C4 C12 C13 -108.8(2) . . . . ?
 C5 C4 C12 C17 72.5(2) . . . . ?
 C1 C3 C2 S1 175.78(18) . . . . ?
 C1 C3 C2 N1 -9.1(4) . . . . ?
 C13 C12 C17 C16 0.2(3) . . . . ?
 C13 C14 C15 C16 0.0(4) . . . . ?
 C17 C12 C13 C14 -0.2(3) . . . . ?
 C17 C16 C15 C14 0.0(4) . . . . ?
 C7 C6 C5 S1 -56.3(2) . . . . ?
 C7 C6 C5 C4 -174.32(18) . . . . ?
 C8 N1 C2 S1 -30.7(3) . . . . ?
 C8 N1 C2 C3 154.4(3) . . . . ?
 C8 N1 C10 C11 50.5(3) . . . . ?
 C10 N1 C2 S1 173.10(18) . . . . ?
 C10 N1 C2 C3 -1.8(4) . . . . ?
 C10 N1 C8 C9 -51.4(3) . . . . ?
 C9 O1 C11 C10 59.8(3) . . . . ?
 C11 O1 C9 C8 -60.4(3) . . . . ?

loop_
  _diffrn_refln_index_h
  _diffrn_refln_index_k
  _diffrn_refln_index_l
  _diffrn_refln_intensity_net
  _diffrn_refln_intensity_u
 0 0 -2 85.11 3.79
 0 0 -2 77.8 4.31
 0 0 2 85.35 4.17
 0 0 -2 88.82 4.81
 0 0 2 102.02 5.51
 0 0 2 91.42 4.61
 0 0 2 78.63 4.41
 0 0 -2 83.41 4.54
 0 0 -3 108.46 5.27
 0 0 3 113.54 5.85
 0 0 -3 101.54 6.26
 0 0 -3 96.84 6
 0 0 -3 99.44 6.1
 0 0 -4 982.18 22.38
 0 0 -4 997.23 18.92
 0 0 -4 952.54 21.9
 0 0 -4 953.11 21.97
 0 0 -5 238.19 12.86
 0 0 -5 223.65 12.06
 0 0 -5 222.58 10.01
 0 0 -6 172.48 9.82
 0 0 -6 166.75 12.05
 0 0 -6 169.92 11.72
 0 0 -7 3.7 2.19
 0 0 -7 4.96 1.68
 0 0 7 3.13 1.11
 0 0 -7 4.58 2.15
 0 0 8 85.17 6.18
 0 0 -8 110.55 8.85
 0 0 -8 113.78 11.69
 0 0 -8 108.47 11.15
 0 0 -9 125.4 12.62
 0 0 -9 140.12 14.06
 0 0 9 110.72 10.25
 0 0 10 20.55 4.94
 0 0 -10 22.13 5.89
 0 0 10 21.75 4.74
 0 0 -10 22.66 5.69
 0 0 -11 -0.27 1.47
 0 0 11 -0.56 0.9
 0 0 11 -1.14 1.51
 0 0 12 -0.43 1.55
 0 0 13 2.25 1.89
 1 -1 13 0.92 1.39
 1 -1 12 5.38 3.08
 1 -1 11 -0.22 1.45
 -1 1 -11 2.18 1.9
 -1 1 -10 12.93 4.11
 1 -1 10 10.93 3.16
 -1 1 -10 15.53 4.83
 -1 1 -10 17.43 4.27
 1 -1 10 11.11 4.08
 -1 1 -9 -1.24 1.47
 1 -1 9 -1.13 1.28
 -1 1 -9 -1.75 2.02
 -1 1 -9 0.54 0.95
 1 -1 9 -0.09 0.67
 -1 1 -8 318.76 19.19
 -1 1 -8 311.34 15.93
 1 -1 8 263.69 16.93
 -1 1 -8 307.21 19.45
 -1 1 -7 66 6.7
 -1 1 -7 68.34 8.19
 1 -1 7 40.84 2.76
 -1 1 -7 70.5 8.61
 1 -1 7 62.07 7.41
 -1 1 -6 76.48 6.81
 1 -1 6 70.2 7.28
 -1 1 -6 75.51 8.01
 -1 1 -6 78.92 8.16
 -1 1 -5 615.28 20.39
 -1 1 -5 583.79 17.32
 -1 1 -5 570.91 19.14
 -1 1 -4 9.85 2.27
 -1 1 -4 9.91 2.13
 -1 1 -4 11.22 2.25
 -1 1 -4 12.14 2.5
 -1 1 -3 251.29 9.63
 -1 1 -3 244 9.56
 -1 1 -3 254.66 9.88
 1 -1 3 279.88 10.09
 1 -1 3 256.06 10.53
 -1 1 -3 263.46 9.52
 1 -1 2 949.52 14.97
 1 -1 2 1002.48 16.51
 1 -1 2 946.15 17.5
 -1 1 -2 934.76 15.83
 1 -1 2 890.66 14.98
 -1 1 -2 921.59 15.5
 -1 1 -2 882.3 14.65
 1 -1 2 964.74 15.83
 -1 1 -2 878.55 14.81
 -1 1 2 2174.48 21.11
 1 -1 -2 2210.71 18.89
 -1 1 2 2150.32 22.7
 1 -1 -2 2170.23 23.3
 1 -1 -2 2115 23.16
 -1 1 2 2334.86 24.64
 1 -1 -2 2038.9 22.66
 1 -1 -2 2181.19 21.01
 -1 1 2 2025.49 22.18
 -1 1 3 275.73 8.13
 1 -1 -3 275.09 10.42
 1 -1 -3 273.15 7.63
 1 -1 -3 272.16 10.22
 1 -1 -3 253.05 9.73
 -1 1 3 266.51 8.52
 1 -1 -3 290.63 6.74
 1 -1 -4 17.45 1.58
 1 -1 -4 15.14 2.65
 -1 1 4 14.08 1.88
 1 -1 -4 13.49 2.57
 1 -1 -4 14.37 2.7
 -1 1 4 8.08 1.62
 1 -1 -5 70.69 6.77
 -1 1 5 72.77 4.88
 1 -1 -5 71.15 3.25
 1 -1 -5 81.45 7.48
 -1 1 6 313.34 10.93
 1 -1 -6 309.32 16.39
 1 -1 -6 332.11 16.74
 1 -1 -7 328.8 18.59
 -1 1 7 316.83 11.87
 1 -1 -8 889.27 33.15
 1 -1 -8 808.21 30.85
 1 -1 -9 33.96 6.61
 1 -1 -9 38.17 7.02
 -1 1 10 53.77 7.99
 1 -1 -10 65.42 9.67
 1 -1 -10 67.63 10.03
 -1 1 11 9.07 3.25
 1 -1 -11 25.56 6.26
 -1 1 12 0.37 1.12
 -1 1 12 -1.89 1.9
 2 -2 12 1.53 1.3
 2 -2 11 46.64 8.71
 -2 2 -11 54.44 9.47
 -2 2 -10 6.38 2.56
 2 -2 10 5.51 2.85
 -2 2 -10 6.87 2.9
 -2 2 -9 66.91 9.35
 -2 2 -9 68.16 8.13
 2 -2 9 62.23 9.08
 -2 2 -9 67.99 9.5
 2 -2 8 0.01 1.45
 2 -2 8 3.04 1.39
 -2 2 -8 1.93 1.36
 -2 2 -8 1.79 1.48
 -2 2 -8 0.04 0.54
 -2 2 -7 27.93 5.35
 -2 2 -7 23.36 4.33
 -2 2 -7 29.1 5.44
 2 -2 7 24.94 5.14
 -2 2 -6 118.89 10.05
 2 -2 6 113.8 10.15
 -2 2 -6 117.45 9.46
 -2 2 -6 121.03 10.15
 2 -2 5 1384.58 33.81
 -2 2 -5 1405.05 31.41
 -2 2 -5 1390.82 29.91
 -2 2 -5 1456.25 31.99
 -2 2 -4 735.96 19.53
 -2 2 -4 722.71 19.83
 2 -2 4 767.43 23.01
 -2 2 -4 732.79 19.75
 2 -2 3 955.04 23.38
 -2 2 -3 916.61 18.91
 -2 2 -3 909.42 18.76
 -2 2 -3 934.59 20.82
 -2 2 -2 85.48 4.69
 2 -2 2 91.5 5.77
 2 -2 2 81.28 4.45
 2 -2 2 84.09 4.42
 2 -2 2 72.71 4.27
 -2 2 -2 89.02 5.96
 2 -2 2 84.94 6.34
 -2 2 -2 85.17 4.69
 2 -2 1 1276.44 12.62
 2 -2 1 1387.76 21.99
 -2 2 -1 1297.68 21.12
 -2 2 -1 1279.84 12.66
 -2 2 -1 1410.76 21.67
 2 -2 1 1173.83 12.27
 -2 2 -1 1248.84 11.89
 2 -2 1 1287.95 12.21
 -2 2 -1 1314.91 13.44
 -2 2 0 6147.36 45.27
 2 -2 0 6389.64 47.61
 -2 2 1 1702.44 24.02
 2 -2 -1 1805.36 23.99
 -2 2 1 1709.95 14.68
 2 -2 -1 1699.24 14.37
 2 -2 -1 1627.64 14.79
 -2 2 1 1556.94 14.08
 -2 2 1 1718.52 14.74
 -2 2 2 2.08 0.71
 -2 2 2 2.01 0.63
 2 -2 -2 2.07 0.79
 -2 2 2 2.34 0.64
 -2 2 2 0.5 0.3
 2 -2 -2 1.39 0.42
 2 -2 -2 1.01 0.37
 -2 2 3 1006.23 19.05
 2 -2 -3 1021.15 17.59
 2 -2 -3 1019.59 19.57
 2 -2 -3 1049.17 20.4
 2 -2 -4 205.17 10.44
 -2 2 4 189.25 8.69
 2 -2 -4 190.18 9.73
 2 -2 -4 201.47 7.8
 2 -2 -5 53.6 4
 -2 2 5 53.45 4.83
 2 -2 -5 51.66 6.07
 2 -2 -5 50.45 6.08
 2 -2 -6 130.4 5.97
 -2 2 6 125.71 7.74
 2 -2 -6 127.43 10.34
 2 -2 -6 136.43 10.82
 2 -2 -7 460.57 22.08
 -2 2 7 408.21 14.58
 2 -2 -7 428.26 20.39
 2 -2 -7 404.98 9.48
 2 -2 -8 98.52 10.47
 -2 2 8 91.32 7.04
 2 -2 -8 106.39 11.19
 2 -2 -9 38.1 7.39
 -2 2 9 38.08 6.56
 2 -2 -9 40.37 7.37
 2 -2 -10 60.14 9.24
 -2 2 10 36.36 6.94
 2 -2 -11 16.49 5.07
 -2 2 11 8.06 3.73
 -2 2 12 12.31 4.64
 -2 2 13 0.38 1.21
 3 -3 12 3.13 2.44
 3 -3 11 2.59 2.72
 -3 3 -11 2.09 1.86
 -3 3 -10 12.41 4.28
 -3 3 -10 14.71 4.29
 3 -3 10 12.23 4.38
 -3 3 -9 14.35 3.81
 3 -3 9 15.45 4.8
 -3 3 -9 18.56 4.85
 -3 3 -8 8.8 3.14
 -3 3 -8 8.24 2.6
 3 -3 8 7.54 2.84
 -3 3 -8 11.95 3.73
 -3 3 -7 99.36 9.99
 3 -3 7 95.07 5.44
 3 -3 7 99.62 10.76
 -3 3 -7 107.11 10.39
 -3 3 -7 110.01 10.47
 -3 3 -6 67.12 7.57
 -3 3 -6 68.76 7.51
 -3 3 -6 70.14 7.81
 3 -3 6 58.88 3.6
 3 -3 6 70.02 8.42
 -3 3 -5 105.92 8.73
 -3 3 -5 122.19 9.31
 3 -3 5 90.62 3.24
 -3 3 -5 113.03 8.84
 3 -3 5 112.08 10.26
 -3 3 -4 369.54 15.86
 3 -3 4 374.32 17.08
 -3 3 -4 388.88 14.45
 -3 3 -4 411.22 15.47
 -3 3 -3 526.11 17.93
 -3 3 -3 565.36 15.61
 -3 3 -3 533.15 14.49
 3 -3 2 121.49 5.6
 -3 3 -2 128.39 5.57
 -3 3 -2 136.62 8.55
 3 -3 2 141.34 5.92
 -3 3 -2 133.96 6.01
 -3 3 -1 13.57 2.89
 -3 3 -1 11.59 1.52
 3 -3 1 5.85 0.73
 3 -3 1 10.24 0.99
 -3 3 0 243.09 8.85
 -3 3 0 253.41 11.29
 -3 3 1 733.57 8.92
 -3 3 1 728.56 8.62
 3 -3 -2 333.31 8.9
 -3 3 2 241.02 8.13
 -3 3 2 376.88 9.51
 3 -3 -2 346.26 9.37
 -3 3 2 391.37 14.17
 3 -3 -3 1048.15 20.98
 -3 3 3 1036.63 23.64
 3 -3 -3 1056.27 20.79
 -3 3 4 7.26 1.93
 3 -3 -4 10.22 2.41
 3 -3 -4 8.29 1.91
 3 -3 -4 10.51 2.51
 3 -3 -5 604 20.63
 3 -3 -5 628.57 21.37
 3 -3 -5 596.7 16.45
 3 -3 -6 51.38 6.48
 3 -3 -6 53.42 6.91
 -3 3 6 49.12 5.41
 3 -3 -6 56.34 5
 -3 3 7 9.89 2.23
 3 -3 -7 13.15 2.31
 3 -3 -7 13.32 3.8
 3 -3 -7 11.95 3.34
 3 -3 -8 97 10.49
 -3 3 8 98.03 7.81
 3 -3 -8 101.29 10.82
 -3 3 9 -2.06 1.72
 3 -3 -9 -0.07 1.38
 -3 3 10 1.93 1.31
 3 -3 -10 0.46 0.87
 -3 3 11 42.69 8.12
 -3 3 12 -0.54 1.86
 4 -4 11 29.99 8.26
 -4 4 -11 15.88 4.76
 4 -4 10 2.39 2.4
 -4 4 -10 1.27 1.13
 -4 4 -9 2.54 1.68
 4 -4 9 1.85 1.59
 -4 4 -8 50.23 7.62
 -4 4 -8 45.92 7.64
 4 -4 8 47.52 8.28
 4 -4 7 4.67 1.94
 -4 4 -7 5.12 2.34
 -4 4 -7 6.15 2.69
 -4 4 -6 71.76 7.9
 -4 4 -6 66.4 8.07
 4 -4 6 63.63 8.5
 -4 4 -5 146.27 11.48
 -4 4 -5 157.88 10.75
 -4 4 -4 0.34 0.53
 -4 4 -4 -0.55 0.72
 4 -4 3 153.22 7.64
 4 -4 3 195.04 8.46
 4 -4 3 162.29 7.94
 -4 4 -3 211.81 12.88
 -4 4 -3 204.41 8.99
 4 -4 2 5.43 1.08
 -4 4 -2 13.45 2.78
 4 -4 2 5.42 1.15
 4 -4 2 13.01 1.68
 -4 4 -1 191.62 11.79
 -4 4 -1 179.45 7.44
 -4 4 0 28.21 4.56
 -4 4 0 24.64 3.28
 -4 4 1 131.46 9.49
 -4 4 1 130.19 8.44
 -4 4 2 360.19 15.65
 -4 4 2 312.53 8.36
 -4 4 3 513.07 13.61
 -4 4 3 506.01 14.1
 -4 4 3 524.2 14.54
 -4 4 4 84.82 7.85
 4 -4 -4 78.28 6.9
 4 -4 -4 74.05 6.15
 4 -4 -5 0.41 0.28
 4 -4 -5 1.53 1.21
 4 -4 -5 0.23 0.28
 -4 4 5 -0.64 1.25
 4 -4 -6 3.61 1.96
 -4 4 6 1.86 0.89
 4 -4 -6 3.65 1.86
 4 -4 -6 3.56 1.61
 4 -4 -7 14.63 3.68
 -4 4 7 18.72 3.81
 4 -4 -7 22.07 3.53
 -4 4 8 0.87 0.86
 -4 4 8 -0.7 0.72
 4 -4 -8 0.7 1.07
 -4 4 9 4.01 1.99
 -4 4 10 0.93 0.81
 -4 4 11 6.77 3.31
 -5 5 -11 6 2.91
 -5 5 -10 5.5 2.88
 -5 5 -9 0.67 1.73
 -5 5 -8 70.28 9.88
 -5 5 -7 30.25 6.15
 -5 5 -6 18.87 4.67
 -5 5 -5 155.01 12.96
 -5 5 -4 319.81 17.91
 5 -5 3 8.87 1.66
 5 -5 3 11.7 2.12
 -5 5 -2 12.38 3.26
 -5 5 -2 13.28 1.86
 -5 5 -1 171.96 8.4
 -5 5 -1 168.1 12.27
 -5 5 0 169.31 9.35
 -5 5 0 168.66 12.28
 -5 5 1 83.15 8.7
 -5 5 1 88.41 7.65
 -5 5 2 58.66 6.62
 -5 5 2 53.3 6.9
 -5 5 3 1.99 1.21
 -5 5 3 0.8 0.51
 -5 5 3 0.43 0.4
 -5 5 3 0.79 1.21
 -5 5 4 2.29 1.76
 5 -5 -4 2.16 1.3
 -5 5 4 2.1 1.43
 -5 5 5 627.09 26.69
 -5 5 5 580.63 23.66
 5 -5 -5 622.24 22.5
 5 -5 -6 211.27 12.85
 -5 5 6 176.64 13.09
 -5 5 6 206.67 16.01
 -5 5 7 0.07 1.14
 -5 5 7 1.93 1.54
 5 -5 -7 1.83 0.55
 -5 5 8 6.88 2.78
 -5 5 8 5.65 2.46
 -5 5 9 13.15 4.67
 -5 5 10 4.4 3.48
 -5 5 11 13.23 5.1
 -6 6 -11 9.6 4.52
 -6 6 -10 1.85 1.89
 -6 6 -9 2.29 2.24
 -6 6 -8 37.24 7.46
 -6 6 -7 -0.18 0.64
 -6 6 -6 -0.95 1.45
 -6 6 -5 -1 1.06
 -6 6 -4 22.48 5.18
 -6 6 -3 63.27 8.53
 -6 6 -2 155.76 12.86
 -6 6 -1 76.91 6.26
 -6 6 -1 70.48 8.43
 -6 6 0 3.97 1.51
 -6 6 0 4.74 2.16
 -6 6 1 199.6 14.57
 -6 6 1 203.31 12.35
 -6 6 2 176.24 12.68
 -6 6 2 174.82 13.78
 -6 6 3 25.52 5.01
 -6 6 3 23.81 5.08
 -6 6 4 132.51 12.35
 6 -6 -4 122.54 10.87
 -6 6 4 117.84 11.22
 -6 6 5 39.91 6.58
 6 -6 -5 46.09 6.73
 -6 6 5 42.24 7.18
 -6 6 6 7.83 2.99
 -6 6 6 11.78 3.91
 6 -6 -6 12.83 3.51
 -6 6 7 6.66 2.59
 -6 6 7 9.31 3.69
 6 -6 -7 7.99 2.77
 -6 6 8 16.72 4.39
 -6 6 8 17.7 5.24
 -6 6 9 1.42 0.82
 -6 6 10 3.27 2.5
 -7 7 -9 9.96 4.68
 -7 7 -8 -0.01 0.43
 -7 7 -7 12.21 4.45
 -7 7 -6 62.81 9.92
 -7 7 -5 3.55 2.06
 -7 7 -4 0.49 1.12
 -7 7 -3 50.71 8.43
 -7 7 -2 40.04 7.14
 -7 7 -1 17.84 3.27
 -7 7 -1 14.98 4.3
 -7 7 0 292.99 19.27
 -7 7 0 277.55 14.49
 -7 7 1 6.55 2.11
 -7 7 1 5.4 2.63
 -7 7 2 15.37 3.73
 -7 7 2 13.76 4.5
 -7 7 3 51.16 8.25
 -7 7 3 64.1 8.44
 -7 7 4 23.01 5.37
 7 -7 -4 26.4 5.61
 -7 7 4 29.08 6.16
 7 -7 -5 14.48 4.16
 -7 7 5 16.19 4.82
 -7 7 5 10.64 3.71
 7 -7 -6 151.96 13.51
 -7 7 6 153.78 15.49
 7 -7 -7 41.95 6.97
 -7 7 7 46.08 8.35
 -7 7 7 28.82 6.39
 -7 7 8 8.9 3.75
 -7 7 9 -0.61 0.81
 -8 8 -8 5.81 3.55
 -8 8 -7 20.73 6.3
 -8 8 -6 13.48 4.87
 -8 8 -5 20.63 5.99
 -8 8 -4 77.86 11.42
 -8 8 -3 1.21 0.44
 -8 8 -2 74.34 10.62
 -8 8 -1 94.3 11.94
 -8 8 0 64.57 9.64
 -8 8 1 47.13 8.59
 -8 8 1 47.32 6.9
 -8 8 2 49.34 7.31
 -8 8 2 44.36 8.3
 8 -8 -3 20.49 5.08
 -8 8 3 19.2 5.16
 -8 8 3 20.28 5.12
 8 -8 -4 3.73 1.98
 -8 8 4 -0.42 1.97
 -8 8 4 5.36 2.62
 -8 8 5 6.29 2.96
 8 -8 -5 4.55 2.24
 -8 8 5 2.61 1.85
 -8 8 6 8.64 3.76
 8 -8 -6 17.46 4.9
 -8 8 6 16.48 5.18
 -8 8 7 2.2 1.99
 -8 8 7 6.15 3.57
 9 -9 7 1.38 2.03
 -9 9 -5 5.58 2.81
 -9 9 -4 13.74 4.56
 -9 9 -3 4.84 3.12
 -9 9 -2 9.24 4.02
 -9 9 -1 -1.09 1.98
 -9 9 0 12.02 4.51
 9 -9 -1 56.69 9.17
 -9 9 1 47.94 8.87
 9 -9 -2 56.58 9.4
 -9 9 3 5.54 2.96
 9 -9 -3 6.96 3.73
 -9 9 3 3.28 2.44
 -9 9 4 20.73 5.59
 -9 9 4 8.36 3.82
 9 -9 -4 25.54 6.41
 9 -9 -5 22.15 5.99
 -9 9 5 11.01 4.45
 -9 9 5 20.38 5.75
 9 -9 -6 -0.86 1.51
 -9 9 6 4.76 3.25
 -9 9 6 1.57 2.14
 -9 9 7 3.33 2.53
 -10 10 -1 -1.53 1.9
 -10 10 0 24.25 7.07
 10 -10 0 22.68 6.33
 -10 10 1 35.32 8.35
 10 -10 -1 44.36 9.17
 -10 10 2 0.05 0.52
 10 -10 -2 -1.9 2.42
 -10 10 3 7.53 3.93
 -10 10 5 -5.6 3.18
 10 -9 -6 5.27 3.33
 -10 9 6 8.03 4.3
 10 -9 -5 0.84 1.23
 -10 9 5 -0.91 1.92
 -10 9 4 18.18 5.35
 10 -9 -4 29.38 7.36
 10 -9 -3 3.67 2.5
 10 -9 -2 26.39 7.57
 10 -9 -1 43.82 8.95
 -10 9 1 34.43 8.06
 -10 9 0 15.55 5.23
 10 -9 0 17.88 5.56
 -10 9 -1 14.04 5.15
 10 -9 1 18.01 6.3
 10 -9 2 -1.6 1.92
 -10 9 -2 1.13 1.51
 -10 9 -3 36.2 8.41
 10 -9 3 14.73 5.36
 10 -9 4 9.11 4.18
 -9 8 7 6.87 3.45
 9 -8 -7 3.77 2.37
 -9 8 7 -0.63 1.34
 -9 8 6 3 2.58
 -9 8 6 8.31 3.8
 9 -8 -6 4.53 2.45
 -9 8 5 17.73 5.13
 9 -8 -5 21.29 5.87
 -9 8 4 5.52 2.73
 9 -8 -4 4.48 2.45
 9 -8 -3 -0.82 1.27
 -9 8 3 -0.44 1.49
 9 -8 -2 43.51 8.34
 -9 8 2 39.56 6.81
 9 -8 -1 2.68 1.85
 9 -8 0 -0.31 1.28
 -9 8 0 -0.92 2.02
 -9 8 -1 0.82 1.49
 9 -8 1 0.27 0.87
 -9 8 -2 108.1 13.67
 -9 8 -3 106.94 13.82
 9 -8 4 10.32 4.21
 -9 8 -4 19.88 6.01
 9 -8 5 17.56 5.55
 -9 8 -5 44.68 9.28
 -9 8 -6 -3.92 3.26
 9 -8 6 2.17 2.04
 9 -8 7 0.12 0.46
 -8 7 8 1.49 1.72
 8 -7 -7 -0.68 1.56
 -8 7 7 0.3 0.93
 -8 7 7 3.37 2.39
 -8 7 6 4.81 2.93
 -8 7 6 0.3 0.33
 8 -7 -6 2.75 1.54
 -8 7 5 9.44 3.48
 -8 7 5 12.16 4.11
 8 -7 -5 11 3.93
 -8 7 4 13.14 4.39
 -8 7 4 11.22 3.82
 8 -7 -4 12.69 4.16
 -8 7 3 1.5 1.7
 8 -7 -3 2.38 1.68
 -8 7 3 0.56 0.76
 8 -7 -2 19.24 4.99
 -8 7 2 19.71 4.46
 -8 7 1 17.53 4.26
 8 -7 -1 15.82 4.54
 -8 7 0 25.41 4.6
 -8 7 -1 239.05 18.52
 -8 7 -2 19.35 5.27
 -8 7 -3 93.16 12.18
 -8 7 -4 58.15 9.53
 -8 7 -5 3.4 1.99
 -8 7 -6 -0.33 1.59
 -8 7 -7 -0.95 1.27
 8 -7 7 0.17 0.3
 -8 7 -8 4.39 3.08
 -7 6 9 11.95 4.32
 -7 6 8 8.36 4.26
 7 -6 -7 121.7 11.78
 -7 6 7 111.14 12.73
 -7 6 7 84.47 9.88
 7 -6 -6 69.67 8.76
 -7 6 6 61.9 8.23
 -7 6 6 77.09 10.06
 -7 6 5 7.45 3.12
 -7 6 5 6.74 2.87
 7 -6 -5 10.31 3.38
 -7 6 4 2.57 2.04
 7 -6 -4 -0.81 1.73
 -7 6 4 0.21 0.77
 -7 6 3 69.21 9.2
 7 -6 -3 76.52 9.28
 -7 6 3 75.13 8.78
 -7 6 2 49.72 7.75
 -7 6 2 55.66 7.12
 7 -6 -2 54.83 7.59
 -7 6 1 5.2 2.17
 -7 6 0 4.97 2.1
 -7 6 -1 25.77 3.77
 -7 6 -2 5.86 2.49
 -7 6 -3 95.57 11.06
 -7 6 -4 3.72 1.72
 -7 6 -5 11.38 3.94
 -7 6 -6 16.2 4.76
 -7 6 -7 13.5 4.43
 -7 6 -8 3.89 2.78
 -7 6 -9 27.13 7.14
 -7 6 -10 12.27 5.22
 -6 5 10 39.61 8.16
 -6 5 9 -2.3 2.5
 -6 5 8 4.51 2.27
 -6 5 8 2.67 1.62
 -6 5 7 0.1 0.89
 6 -5 -7 0.17 0.46
 -6 5 7 0.05 1.3
 -6 5 6 13.91 3.7
 -6 5 6 16.86 4.46
 6 -5 -6 19.73 4.28
 -6 5 5 84.37 8.99
 6 -5 -5 93.73 9.47
 -6 5 5 97.16 10.57
 -6 5 4 73.6 8.34
 -6 5 4 89.82 9.4
 6 -5 -4 85.6 9.05
 -6 5 3 -0.61 0.58
 6 -5 -3 0.35 0.5
 -6 5 3 0.72 0.3
 -6 5 3 0.62 0.84
 -6 5 2 2.47 1.23
 -6 5 2 1.3 0.84
 -6 5 1 39.78 5.26
 -6 5 1 39.15 6.23
 -6 5 0 191.05 10.51
 -6 5 -1 25.41 3.54
 6 -5 2 23.47 2.31
 -6 5 -2 61.33 7.88
 -6 5 -3 133.67 11.81
 -6 5 -4 63.06 8.5
 -6 5 -4 64.62 6.25
 -6 5 -5 22.93 5.22
 -6 5 -5 27.12 4.49
 -6 5 -6 9.22 3.45
 -6 5 -6 8.66 2.95
 -6 5 -7 16 4.78
 -6 5 -7 15.23 3.77
 -6 5 -8 7.58 3.15
 -6 5 -8 15.81 4.24
 -6 5 -9 0.06 0.91
 -6 5 -10 5.77 3.19
 -5 4 11 31.09 7.23
 -5 4 10 2.3 2.03
 -5 4 9 38.78 7.77
 5 -4 -9 35.82 6.87
 5 -4 -8 56.53 8.07
 -5 4 8 58.59 8.86
 -5 4 8 53.06 6.4
 5 -4 -7 18.46 4.37
 5 -4 -7 21.69 4.01
 -5 4 7 17.47 3.6
 -5 4 7 19.56 4.74
 -5 4 6 15.22 4.18
 5 -4 -6 18.41 3.68
 5 -4 -6 14.05 3.38
 -5 4 6 14.21 3.25
 -5 4 5 12.99 3.52
 -5 4 5 10.15 2.9
 5 -4 -5 11.63 2.84
 5 -4 -5 10.8 2.6
 5 -4 -4 41.68 4.45
 -5 4 4 46.73 6.55
 -5 4 4 50.09 6.13
 5 -4 -4 46.27 5.83
 -5 4 3 172.63 11.73
 -5 4 3 131.83 6.77
 5 -4 -3 157.12 7.37
 -5 4 3 190.12 12.14
 -5 4 3 128.28 6.69
 5 -4 -3 178.28 11.54
 -5 4 3 109.33 6.48
 -5 4 2 367.02 16.78
 -5 4 2 203.76 6.51
 -5 4 2 370.84 15.9
 5 -4 -2 324.68 7.9
 -5 4 1 10.12 2.53
 -5 4 1 11.54 2.61
 -5 4 0 100.22 6.99
 -5 4 -1 104.93 4.02
 -5 4 -1 110.7 6.55
 -5 4 -2 88.81 8.42
 5 -4 2 47.02 3.65
 5 -4 2 55.99 4.12
 -5 4 -2 93.93 5.52
 -5 4 -3 2.35 1.55
 -5 4 -3 0.33 0.26
 -5 4 -4 491.91 17.76
 -5 4 -4 460.12 20.82
 -5 4 -5 302.18 15.37
 -5 4 -5 265.46 16.22
 -5 4 -6 132.81 11.92
 -5 4 -6 150.27 11.89
 5 -4 6 136.42 13.08
 -5 4 -7 8.45 3.17
 5 -4 7 13 4.52
 -5 4 -7 10.03 3.39
 -5 4 -8 32.59 6.47
 5 -4 8 29.15 6.55
 -5 4 -8 33.25 6.68
 -5 4 -9 4.43 2.26
 5 -4 9 7.86 3.74
 -5 4 -9 4.7 3.03
 -5 4 -10 7.06 3.28
 -5 4 -10 2.48 1.88
 5 -4 10 5.54 2.82
 -4 3 12 6.38 3.35
 -4 3 11 1.29 0.72
 4 -3 -10 86.27 11.54
 -4 3 10 78.98 10.68
 4 -3 -9 83.12 10.71
 -4 3 9 81.02 10.41
 -4 3 8 22.19 3.76
 4 -3 -8 20.53 3.21
 4 -3 -8 22.91 5.31
 -4 3 8 19.49 4.83
 -4 3 7 28.2 4.21
 -4 3 7 29.97 5.55
 4 -3 -7 29.44 5.48
 4 -3 -7 31.66 4.18
 4 -3 -6 12.25 2.67
 -4 3 6 11.95 2.53
 -4 3 6 11.91 3.5
 4 -3 -6 14.55 3.61
 -4 3 5 97.02 7.67
 4 -3 -5 111.58 8.21
 4 -3 -5 99.25 7.91
 4 -3 -5 104.17 8.25
 -4 3 5 106.75 9.91
 4 -3 -4 201.43 10.15
 -4 3 4 181.29 10.28
 4 -3 -4 186.53 9.52
 4 -3 -4 210.48 11.26
 -4 3 4 193.1 12.34
 -4 3 3 549.2 15.48
 -4 3 3 568.17 19.8
 4 -3 -3 563.71 18.59
 -4 3 3 535.25 17.62
 4 -3 -3 573.25 14.76
 -4 3 3 553.19 14.39
 -4 3 2 194.6 10.53
 4 -3 -2 179.2 9.86
 4 -3 -2 181.92 6.53
 -4 3 2 175.39 10.05
 4 -3 -2 156.46 5.72
 -4 3 1 0.36 0.52
 -4 3 1 0.14 0.6
 -4 3 1 -0.47 0.33
 4 -3 -1 0.47 0.01
 -4 3 0 3.11 0.99
 4 -3 1 30.3 2.33
 4 -3 1 15.11 1.7
 -4 3 -2 150.73 9.74
 4 -3 2 125.59 5.21
 4 -3 2 96.27 5.62
 4 -3 2 77.5 4.76
 -4 3 -2 148.73 6.89
 4 -3 2 72.64 4.73
 -4 3 -3 316.45 12.01
 -4 3 -3 333.46 14.97
 4 -3 3 319.32 15.86
 4 -3 4 2.26 0.62
 -4 3 -4 5.04 1.6
 4 -3 4 4.93 2.16
 -4 3 -4 3.97 1.53
 4 -3 5 260.73 16.43
 -4 3 -5 241.56 13.35
 -4 3 -5 237.13 14.26
 -4 3 -6 74.09 8.09
 4 -3 6 69.02 9.04
 -4 3 -6 69.1 7.89
 -4 3 -7 71.17 8.57
 4 -3 7 66.74 9.32
 -4 3 -7 73.36 8.91
 -4 3 -8 58.47 8.58
 -4 3 -8 59.86 8.3
 4 -3 8 54.71 8.87
 4 -3 9 7.8 3.34
 -4 3 -9 3.08 2
 -4 3 -9 5.73 2.84
 -4 3 -10 33.1 6.44
 4 -3 10 39.58 8.17
 -4 3 -10 33.62 7.26
 4 -3 11 45.22 9.42
 -4 3 -11 43.24 8.44
 -3 2 13 1.13 1.7
 -3 2 12 5.11 2.85
 3 -2 -11 57.61 9.82
 -3 2 11 25.9 6.07
 3 -2 -10 35.24 7.32
 -3 2 10 23.37 5.32
 -3 2 9 7.18 2.69
 3 -2 -9 9.92 4.03
 -3 2 8 0.31 0.54
 3 -2 -8 2.14 0.94
 3 -2 -8 0.56 0.86
 -3 2 7 707.1 18.66
 3 -2 -7 735.98 17.56
 3 -2 -7 685.8 24.9
 -3 2 7 728.72 26.89
 3 -2 -7 722.84 26.63
 -3 2 6 78.14 5.82
 3 -2 -6 92.61 6.24
 3 -2 -6 93.94 8.79
 3 -2 -6 79.12 8.01
 3 -2 -6 78.99 7.79
 -3 2 6 86.62 8.63
 3 -2 -5 101 6.57
 3 -2 -5 104.72 8.68
 -3 2 5 99.58 6.54
 3 -2 -5 89.95 7.51
 -3 2 5 96.47 8.98
 3 -2 -5 84.03 7.35
 3 -2 -4 52.79 5.13
 3 -2 -4 56.9 5.43
 -3 2 4 55.93 6.18
 -3 2 4 52.76 4.67
 3 -2 -4 61.05 5.13
 -3 2 3 696.91 16.75
 3 -2 -3 694.06 15.92
 -3 2 3 730.46 16.19
 3 -2 -3 673.34 15.45
 -3 2 3 751.02 20.62
 -3 2 3 693.59 16.45
 3 -2 -3 714.84 17.91
 -3 2 2 165.78 8.19
 -3 2 2 180.37 6.73
 3 -2 -2 159.09 8.2
 3 -2 -2 160.86 6.21
 -3 2 2 174.93 9.05
 -3 2 2 165.21 6.54
 -3 2 1 230.04 9.08
 -3 2 1 226.76 9.96
 3 -2 -1 202.41 5.15
 -3 2 0 -0.53 0.42
 3 -2 0 0.28 0.28
 -3 2 0 -0.88 0.62
 -3 2 0 0.46 0.17
 3 -2 1 368.69 9.12
 -3 2 -1 371.95 8.39
 3 -2 2 19.4 2.44
 3 -2 2 16.61 2.94
 3 -2 2 8.03 1.59
 3 -2 2 14.93 2.12
 -3 2 -2 15.62 2.58
 -3 2 -2 15.78 2.19
 3 -2 2 12.18 1.87
 3 -2 2 12.99 1.48
 -3 2 -3 48.39 4.74
 3 -2 3 49.87 5.92
 -3 2 -3 42.33 4.69
 -3 2 -4 120.6 8.13
 -3 2 -4 122.29 8.6
 3 -2 4 131.01 10.45
 3 -2 5 40.35 6.08
 -3 2 -5 38.81 5.16
 -3 2 -5 32.3 4.63
 -3 2 -6 299.45 15.99
 -3 2 -6 311.93 15.86
 3 -2 6 302.05 17.61
 3 -2 7 27.82 5.68
 -3 2 -7 28.1 5.39
 3 -2 7 25.75 3.25
 -3 2 -7 28.85 5.13
 -3 2 -8 11.09 3.56
 3 -2 8 11.09 3.74
 -3 2 -8 14.34 3.59
 -3 2 -9 27.16 6.03
 -3 2 -9 27.55 5.3
 3 -2 9 29.77 6.58
 -3 2 -10 23.09 5.78
 -3 2 -10 22.42 5.01
 3 -2 10 21.88 6.16
 -3 2 -11 5.74 2.57
 3 -2 11 8.09 4.02
 -3 2 -12 2.19 1.95
 3 -2 12 0.25 1
 -2 1 13 -0.48 0.71
 2 -1 -12 2.47 2.45
 -2 1 12 1.22 1.18
 -2 1 11 17.97 4.46
 -2 1 11 11.86 4.35
 2 -1 -10 12.35 4.3
 -2 1 10 9.08 3.52
 2 -1 -9 33.69 6.45
 2 -1 -9 42.87 7.65
 -2 1 9 30.75 5.56
 2 -1 -8 599.62 24.99
 -2 1 8 650.68 25.19
 2 -1 -8 640.82 13.32
 2 -1 -8 677.57 27.92
 2 -1 -7 -2.05 1.85
 2 -1 -7 -0.59 1.05
 2 -1 -7 -1.2 1.59
 -2 1 7 -0.75 0.81
 2 -1 -7 0.65 0.47
 -2 1 7 0.56 0.16
 2 -1 -6 14.18 3.38
 -2 1 6 10.4 2.72
 2 -1 -6 13.41 3.17
 2 -1 -6 14.54 2.04
 -2 1 6 10.95 1.68
 2 -1 -6 14.04 3.3
 2 -1 -5 17.97 3.29
 2 -1 -5 18.1 3.48
 2 -1 -5 23.09 3.91
 -2 1 5 20.71 2.32
 2 -1 -5 21.92 2.51
 -2 1 5 21.82 3.96
 -2 1 4 354.06 10.66
 2 -1 -4 385.67 13.99
 2 -1 -4 392.58 10.66
 2 -1 -4 414.31 14.82
 -2 1 4 408.96 15.2
 -2 1 4 370.18 9.61
 2 -1 -4 369.73 13.21
 -2 1 3 347.97 10.3
 2 -1 -3 343.85 10.13
 2 -1 -3 316.64 10.66
 2 -1 -3 340.49 11.16
 2 -1 -3 361.46 9.46
 -2 1 3 369.87 11.7
 -2 1 3 371.13 11.67
 -2 1 3 358.51 13.01
 -2 1 3 332.77 9.09
 -2 1 2 3384.91 29.09
 -2 1 2 3066.76 27.21
 2 -1 -2 3088.23 29.64
 -2 1 2 3352.03 29.41
 2 -1 -2 3030.08 28.08
 2 -1 -2 3308.1 28.98
 -2 1 2 3166.84 33.57
 -2 1 2 3071.94 29.44
 2 -1 -1 392.63 10.08
 -2 1 1 351.97 9.65
 2 -1 -1 377.91 10.23
 -2 1 1 367.67 9.61
 2 -1 -1 349.81 7.26
 2 -1 -1 387.98 10.39
 -2 1 0 3351.71 25.73
 2 -1 0 3334.57 26.31
 2 -1 0 3417.26 25.79
 2 -1 1 1538.9 21.9
 -2 1 -1 1495.26 17.44
 2 -1 1 1520.63 17.83
 -2 1 -2 2849.18 29.73
 2 -1 2 2884.21 34.8
 2 -1 2 2982.46 30.7
 -2 1 -2 2940.23 30.56
 2 -1 2 2794.63 29.72
 -2 1 -3 1002.67 21.35
 -2 1 -3 987.55 19.67
 -2 1 -4 -0.76 1.08
 -2 1 -4 -0.7 0.81
 -2 1 -5 1044.89 24.87
 -2 1 -5 952.97 26.12
 -2 1 -6 96.55 8.94
 2 -1 6 100.46 5.01
 -2 1 -6 101.34 8.13
 -2 1 -7 1.42 0.82
 2 -1 7 1.85 0.57
 -2 1 -7 2.65 1.39
 2 -1 8 1.49 1.5
 -2 1 -8 0.44 0.45
 -2 1 -8 1.11 0.92
 2 -1 9 121.01 12.75
 -2 1 -9 126.7 13.27
 -2 1 -9 134.01 11.16
 2 -1 10 1.05 1.76
 -2 1 -10 -1.16 1.19
 -2 1 -11 41.96 8.66
 2 -1 11 24.99 6.3
 -2 1 -12 6.73 3.64
 2 -1 12 2.85 2.56
 -1 0 12 3.58 2.14
 1 0 -12 7.09 3.23
 -1 0 12 4.87 2.27
 1 0 -11 14.23 5
 -1 0 11 8.85 3.46
 -1 0 11 8.99 3.39
 -1 0 10 80.12 9.24
 -1 0 10 80.27 9.23
 1 0 -9 27.99 6
 -1 0 9 22.32 4.76
 1 0 -9 24.98 5.29
 1 0 -8 75.37 9.12
 -1 0 8 64.3 4.3
 1 0 -8 68.56 8.62
 -1 0 8 66.04 7.67
 -1 0 7 379.04 10.19
 -1 0 7 404.73 17.52
 1 0 -7 387.51 19.57
 1 0 -7 420 19.98
 1 0 -7 384.64 18.75
 1 0 -6 141.93 9.03
 -1 0 6 128.68 5.35
 1 0 -6 140.28 10.36
 1 0 -6 164.18 11.63
 1 0 -6 154.41 11.16
 -1 0 6 153.53 10.13
 1 0 -5 227.54 12.33
 -1 0 5 226.44 11.21
 1 0 -5 230.58 12.39
 -1 0 5 225.35 6.36
 1 0 -5 220.8 11.73
 1 0 -5 216.51 7.19
 1 0 -5 208.84 9.91
 -1 0 5 188.5 6.94
 1 0 -4 321.9 12.67
 -1 0 4 347.33 12.57
 1 0 -4 344.37 13.11
 -1 0 4 331.17 8.71
 1 0 -4 323.36 8.29
 1 0 -4 353.79 13.71
 -1 0 4 315.43 6.51
 1 0 -4 313.62 10.93
 -1 0 3 513.37 13.83
 -1 0 3 496.42 12.47
 1 0 -3 465.63 13.3
 1 0 -3 447.63 11.52
 1 0 -3 442.13 12.89
 -1 0 3 448.5 6.44
 1 0 -3 466.51 9.31
 -1 0 3 497.29 13.3
 -1 0 3 475.1 12.74
 1 0 -3 481.28 13.24
 -1 0 3 460.32 9.78
 -1 0 2 40.07 3.19
 -1 0 2 35.36 2.55
 -1 0 2 41.68 3.32
 1 0 -2 42.56 2.66
 -1 0 2 36.79 2.9
 -1 0 2 37.25 2.96
 1 0 -2 44.49 3.46
 1 0 -2 41.57 3.36
 -1 0 -1 62.36 3.42
 1 0 1 65.3 2.71
 -1 0 -1 61.92 2.55
 1 0 1 62.11 3.45
 1 0 2 102.63 4.63
 1 0 2 122.52 6.23
 -1 0 -2 106.52 5.71
 1 0 2 117.8 3.59
 1 0 2 133.76 6.54
 -1 0 -2 110.56 5.84
 1 0 2 126.52 6.38
 -1 0 -2 116.07 4.68
 -1 0 -3 82.94 5.81
 1 0 3 84.1 2.85
 -1 0 -3 94.8 5.25
 -1 0 -3 80.44 5.87
 -1 0 -4 213.11 8.58
 -1 0 -4 235.84 11.95
 -1 0 -4 218.42 11.36
 -1 0 -5 136.33 10.05
 -1 0 -5 140.99 7.73
 -1 0 -5 141.61 10.09
 -1 0 -6 89.83 8.88
 -1 0 -6 81.79 8.29
 -1 0 -6 91.55 6.95
 -1 0 -7 15.84 4.06
 -1 0 -7 17.94 3.29
 -1 0 -8 424.37 22.39
 -1 0 -8 452.02 18.36
 -1 0 -9 2.39 1.43
 -1 0 -9 1.02 1.11
 1 0 10 2.35 1.71
 -1 0 -10 1.74 1.07
 1 0 11 1.28 1.44
 -1 0 -11 3.45 2.48
 1 0 12 3.32 2.61
 -1 0 -12 19.08 5.9
 0 -1 13 9.69 4.7
 0 1 -12 10.73 4.95
 0 -1 12 3.24 2.24
 0 1 -11 26.58 6.48
 0 -1 11 18.96 4.91
 0 -1 11 19.04 4.4
 0 1 -10 5.94 3.02
 0 -1 10 2.71 1.78
 0 -1 10 4.84 2.54
 0 1 -10 5.48 2.04
 0 1 -9 21.08 4.49
 0 -1 9 23.41 4.5
 0 1 -9 26.29 5.7
 0 -1 9 22.98 5.05
 0 1 -9 20.99 5.05
 0 -1 8 433.87 18.15
 0 -1 8 452.7 21.15
 0 1 -8 473.29 22.58
 0 1 -8 502.95 20.63
 0 -1 8 410.89 11.3
 0 1 -8 536.76 24.66
 0 -1 7 2.97 0.92
 0 -1 7 4.96 1.58
 0 1 -7 2.76 1
 0 1 -7 2.87 1.15
 0 1 -7 6.33 2.43
 0 -1 7 5.2 1.9
 0 1 -7 3.38 1.45
 0 1 -6 21.54 3.94
 0 -1 6 22.52 3.9
 0 1 -6 19.78 3.45
 0 1 -6 20.7 4.07
 0 -1 6 22.85 3.43
 0 1 -6 20.07 3.86
 0 -1 6 7.31 1.36
 0 1 -5 498.99 17.59
 0 1 -5 531.13 18.95
 0 -1 5 496.11 16.63
 0 1 -5 519.57 18.89
 0 1 -5 508.4 16.14
 0 -1 5 484.28 14.48
 0 1 -4 1558.55 28.05
 0 -1 4 1542.59 26.04
 0 -1 4 1492.27 18.72
 0 1 -4 1559.17 25.41
 0 1 -4 1504.97 27.1
 0 -1 4 1514.43 22.51
 0 -1 3 1489.43 22.14
 0 -1 3 1626.84 24.31
 0 -1 3 1463.59 18.4
 0 -1 3 1605.9 24.01
 0 -1 3 1492.21 13.48
 0 1 -3 1488.46 23.08
 0 1 -3 1499.56 22.2
 0 1 -3 1442.47 22.72
 0 1 -3 1530.24 23.86
 0 -1 3 1469.9 17.91
 0 1 -2 2553.59 19.43
 0 1 -2 2848.1 24.99
 0 -1 2 2490.58 18.96
 0 -1 2 2537.03 15.32
 0 -1 2 2494.12 23.55
 0 -1 2 2418.74 21.12
 0 1 -2 2520.32 24.9
 0 -1 2 2713 26.36
 0 -1 2 2494.19 25.56
 0 -1 2 2773.76 27.82
 0 1 -2 2598.32 15.35
 0 1 -2 2399.67 24.09
 0 1 1 1323.89 15.43
 0 1 1 1316.03 16.42
 0 -1 -1 1383.56 16.07
 0 1 2 51.65 4.09
 0 1 2 37.67 2.15
 0 1 2 53 3.96
 0 -1 -2 44.6 3.59
 0 1 2 53.52 4.23
 0 -1 -2 44.59 3.67
 0 -1 -3 262.44 10.77
 0 -1 -3 262.71 10.38
 0 -1 -3 265.34 7.09
 0 -1 -4 816.06 22.34
 0 -1 -4 775.18 21.28
 0 -1 -4 753 14.23
 0 -1 -5 4.3 2.59
 0 1 5 0.44 0.08
 0 -1 -5 2.74 2.37
 0 -1 -5 1.83 1.03
 0 1 5 -0.08 0.44
 0 1 6 108.88 7.35
 0 -1 -6 116.73 10.14
 0 -1 -6 117.45 9.94
 0 1 7 17.38 3.06
 0 -1 -7 19.2 4.35
 0 1 8 -0.2 0.88
 0 -1 -8 2.82 2.22
 0 -1 -9 105.74 12.06
 0 -1 -10 46.62 8.28
 0 1 11 -0.9 1.59
 0 -1 -11 -0.72 2.26
 0 1 12 3.8 2.52
 0 -1 -12 17.16 5.63
 0 1 13 5.65 3.79
 1 -2 13 7.13 3.83
 1 -2 12 0.84 1.47
 1 -2 11 16.98 5.28
 -1 2 -11 20.11 5.93
 -1 2 -11 19.56 4.78
 -1 2 -10 54.49 9.35
 1 -2 10 47.93 8
 -1 2 -10 48.34 7.23
 1 -2 9 3.15 2.3
 -1 2 -9 -0.42 1.04
 -1 2 -9 0.26 0.55
 1 -2 9 1.65 1.13
 -1 2 -9 1.9 1.54
 1 -2 8 7.29 3
 -1 2 -8 3.02 1.37
 -1 2 -8 7.47 2.87
 1 -2 8 6.53 1.97
 -1 2 -8 5.8 2.16
 -1 2 -7 179.08 12.78
 -1 2 -7 187.26 13.06
 1 -2 7 155.93 8.88
 -1 2 -7 177.23 11.77
 1 -2 7 183.1 13.13
 -1 2 -7 197.53 13.68
 1 -2 6 189.12 8.47
 -1 2 -6 237.89 12.88
 1 -2 6 238.26 9.91
 1 -2 6 193.1 8.68
 -1 2 -6 236.41 13.79
 -1 2 -6 241.29 13.6
 1 -2 6 255.04 14.21
 -1 2 -6 255.41 14.32
 1 -2 5 137.17 9.67
 1 -2 5 132.29 6.3
 -1 2 -5 138.25 9.2
 -1 2 -5 130.71 8.94
 -1 2 -5 138.56 9.68
 -1 2 -5 135.24 9.49
 1 -2 4 176.81 6.01
 -1 2 -4 178.63 9.15
 1 -2 4 179.16 7.23
 -1 2 -4 188.63 9.64
 1 -2 4 188.51 10.38
 -1 2 -4 195.15 9.98
 1 -2 3 496.8 7.7
 -1 2 -3 479.02 12.84
 1 -2 3 498.81 14.82
 1 -2 3 526.03 12.16
 -1 2 -3 492.44 13.02
 1 -2 3 537.25 13.95
 -1 2 -3 516.05 14.81
 1 -2 3 527.1 14.16
 -1 2 -2 422.37 10.35
 -1 2 -2 420.29 11.93
 1 -2 2 450.33 12.52
 1 -2 2 441.39 10.82
 -1 2 -2 441.06 10.62
 1 -2 2 441.61 10.63
 1 -2 2 418.44 10.56
 -1 2 -1 1194.25 13.35
 1 -2 1 1176.1 17.73
 1 -2 1 1170.38 17.19
 -1 2 -1 1135.95 17.33
 -1 2 -1 1172.89 17.27
 -1 2 0 2797.37 27.28
 1 -2 0 3019.11 29.55
 -1 2 1 14.51 2.19
 1 -2 -1 17.3 2.31
 1 -2 -1 16.75 1.8
 -1 2 1 17.08 1.83
 1 -2 -1 14.65 1.66
 -1 2 2 86.65 5
 1 -2 -2 74.56 4.72
 -1 2 2 90.84 5.35
 1 -2 -2 91.24 5.43
 -1 2 2 78.25 5.19
 -1 2 2 87.62 5.31
 1 -2 -3 2060.63 30.06
 -1 2 3 1999.19 27.93
 1 -2 -4 35.35 4.62
 1 -2 -4 37.45 2.62
 1 -2 -4 38 4.78
 -1 2 4 37.01 4.01
 1 -2 -5 334.13 15.6
 1 -2 -5 333.06 6.69
 -1 2 5 338.88 12.97
 1 -2 -5 320.44 14.98
 -1 2 6 200.35 10.47
 1 -2 -6 190.86 12.56
 -1 2 7 125.71 8.7
 1 -2 -7 111.5 10.39
 -1 2 8 88.96 7.56
 1 -2 -8 96.04 10.63
 1 -2 -9 9.89 3.6
 1 -2 -10 9.46 3.53
 1 -2 -11 14.07 5.15
 -1 2 11 6 3.42
 1 -2 -12 9.46 3.87
 -1 2 12 -1.47 2
 2 -3 13 7.31 4.3
 2 -3 12 5.29 3.3
 -2 3 -11 81.26 10.31
 2 -3 11 78.25 11.5
 -2 3 -11 87.92 12.06
 -2 3 -10 0.13 1.19
 -2 3 -10 -0.64 1.11
 2 -3 10 0.35 0.83
 -2 3 -9 72.09 8.81
 2 -3 9 73.62 9.69
 -2 3 -9 85.2 10.73
 2 -3 8 1.76 0.46
 -2 3 -8 2.11 1.53
 2 -3 8 0.87 0.24
 -2 3 -8 2.09 1.34
 -2 3 -8 2.36 1.27
 -2 3 -7 67.5 7.81
 -2 3 -7 68.15 7.95
 2 -3 7 54.13 4.37
 2 -3 7 69.08 8.43
 -2 3 -7 72.74 8.22
 -2 3 -6 -0.46 0.85
 -2 3 -6 -0.3 1.29
 2 -3 6 1 0.46
 -2 3 -6 0.93 0.36
 2 -3 6 -1.08 1.47
 -2 3 -6 -0.24 0.68
 -2 3 -5 1511.2 30.77
 -2 3 -5 1599.74 32.36
 -2 3 -5 1568.95 31.01
 -2 3 -5 1635.84 34.29
 2 -3 5 1607.46 35.98
 -2 3 -4 114.88 7.3
 -2 3 -4 122.72 8.66
 -2 3 -4 112.96 7.62
 -2 3 -3 25.8 3.05
 -2 3 -3 29.76 3.08
 2 -3 3 18 2.57
 -2 3 -3 30.42 3.99
 2 -3 3 29.07 3.19
 -2 3 -2 241.14 10.6
 2 -3 2 239.94 7.52
 -2 3 -2 234.89 9.95
 -2 3 -2 226.18 7.12
 -2 3 -1 74.04 3.12
 -2 3 -1 75.61 5.49
 -2 3 -1 81.07 5.82
 -2 3 0 937.84 20.52
 2 -3 0 860.16 9.45
 -2 3 1 599 16.04
 2 -3 -1 617.51 10.87
 -2 3 1 614.49 10.74
 -2 3 2 51.93 3.87
 2 -3 -2 43.77 3.6
 -2 3 2 44.41 3.59
 -2 3 2 41.91 3.6
 -2 3 2 50.19 4.89
 -2 3 3 77.73 6.33
 2 -3 -3 75.6 5.91
 -2 3 4 258.61 11.88
 2 -3 -4 238.15 11.42
 -2 3 5 21.48 3.68
 2 -3 -5 22.89 2.75
 2 -3 -5 19.95 3.68
 -2 3 6 54.79 6.04
 2 -3 -6 54.2 3.94
 2 -3 -6 42.86 5.89
 2 -3 -7 13.73 3.52
 -2 3 7 16.15 3.31
 -2 3 8 14.62 3.18
 2 -3 -8 14.3 4.3
 2 -3 -9 3.85 2.31
 2 -3 -10 1.92 1.66
 -2 3 11 24.56 6.16
 2 -3 -11 37.18 7.82
 2 -3 -12 6.79 3.54
 -2 3 12 2.58 2.1
 -3 4 -12 13.35 4.53
 -3 4 -11 2.26 1.41
 3 -4 10 22.55 5.97
 -3 4 -10 21.87 5.32
 -3 4 -10 21.18 5.51
 -3 4 -9 -0.56 1.47
 3 -4 9 0.25 0.32
 -3 4 -9 0.53 0.93
 -3 4 -8 12.69 4.02
 -3 4 -8 12.09 3.75
 3 -4 8 15.08 4.36
 -3 4 -7 22.3 4.6
 -3 4 -7 22.22 4.81
 -3 4 -6 561.85 21.22
 -3 4 -6 547.52 22.57
 -3 4 -5 44.08 5.03
 -3 4 -5 40.36 5.72
 -3 4 -4 177.85 9.06
 -3 4 -4 171.4 8.96
 -3 4 -4 186.13 11.77
 -3 4 -3 1832.12 24.98
 -3 4 -3 1815.82 24.39
 -3 4 -2 516.15 10.74
 -3 4 -2 500.36 10.23
 -3 4 -2 536.12 9.54
 -3 4 -2 553.91 18.04
 -3 4 -2 570.03 19.13
 3 -4 2 461.96 10.61
 3 -4 1 112.85 3.39
 -3 4 -1 137.04 9.1
 -3 4 -1 133.26 8.7
 -3 4 -1 127.58 3.45
 -3 4 -1 120.54 3.27
 -3 4 0 24.69 3.79
 -3 4 1 259.75 6.67
 3 -4 -1 325.82 7.82
 -3 4 1 288.09 6.8
 -3 4 1 350.96 14.73
 -3 4 2 363.67 10.24
 -3 4 2 645.21 20.16
 -3 4 2 560.12 12.23
 3 -4 -2 591.67 13.1
 -3 4 3 1034.69 25.82
 3 -4 -3 1048.16 21.31
 3 -4 -4 52.9 5.35
 -3 4 4 54.23 5.91
 -3 4 5 97.57 8.39
 3 -4 -5 91.4 7.87
 3 -4 -5 115.36 7.8
 3 -4 -6 24.14 4.56
 -3 4 6 23.04 4
 3 -4 -6 26.9 3.61
 3 -4 -7 4.25 2.19
 -3 4 7 2.99 1.44
 -3 4 8 229.39 13.72
 3 -4 -8 215.64 16.57
 3 -4 -9 3.72 1.8
 3 -4 -10 11.58 3.99
 -3 4 10 15.89 4.87
 3 -4 -11 6.93 3.4
 -3 4 11 6.53 3.24
 -4 5 -12 0.99 0.92
 -4 5 -11 -0.16 0.72
 -4 5 -10 14.93 4.66
 -4 5 -9 65.41 9
 -4 5 -9 62.1 9.52
 -4 5 -8 24.65 5.24
 -4 5 -8 23.9 5.72
 -4 5 -7 20.81 4.35
 -4 5 -7 18.7 4.8
 -4 5 -6 1.63 1.56
 -4 5 -6 0.67 0.24
 -4 5 -5 156.92 10.01
 -4 5 -5 152.61 12.32
 -4 5 -4 329.95 17.53
 -4 5 -4 333.33 12.65
 4 -5 3 0.41 0.4
 -4 5 -3 0.19 0.3
 4 -5 3 0.32 0.42
 4 -5 3 0.79 0.6
 -4 5 -3 0.4 0.44
 -4 5 -2 100.67 4.94
 -4 5 -2 110.04 9.23
 -4 5 -2 105.17 9.29
 -4 5 -2 104.17 4.23
 4 -5 2 93.55 4.02
 -4 5 -1 70.25 7.33
 -4 5 -1 70.32 7.18
 -4 5 -1 69.6 5.28
 -4 5 0 154.88 11.02
 4 -5 -1 14.45 1.35
 -4 5 1 13.5 1.25
 -4 5 1 20.11 4.25
 4 -5 -2 70.88 4.49
 -4 5 2 66.95 4.26
 4 -5 -3 70.96 5.56
 -4 5 3 89.28 8.42
 -4 5 4 113.02 10
 4 -5 -4 97.32 7.53
 4 -5 -5 20.29 3.59
 -4 5 5 20.82 4.45
 4 -5 -5 18.89 3.67
 -4 5 6 100.99 9.46
 4 -5 -6 91.74 8.95
 4 -5 -6 116.68 8.97
 -4 5 7 97.69 9.76
 4 -5 -7 83.34 9.21
 4 -5 -8 10.11 3.31
 -4 5 8 13.17 3.78
 4 -5 -9 1.02 1.02
 4 -5 -10 20.2 5.5
 -4 5 10 54.02 9.48
 -4 5 11 -0.06 0.58
 -5 6 -11 11.02 4.62
 -5 6 -10 2.24 1.62
 -5 6 -9 14.27 4.74
 -5 6 -8 274.51 20.59
 -5 6 -7 37.14 7.05
 -5 6 -6 4.13 2.31
 -5 6 -5 156.16 13.61
 -5 6 -4 30 5.69
 -5 6 -3 -2.27 1.52
 5 -6 3 0.31 0.29
 -5 6 -2 54.23 4.2
 -5 6 -2 51.13 7.11
 -5 6 -2 50.26 6.98
 -5 6 -1 9.03 2.02
 -5 6 -1 7.04 2.38
 -5 6 -1 9.66 3.21
 -5 6 0 139.45 9.22
 -5 6 0 128.48 11.25
 -5 6 1 8.47 2.78
 -5 6 2 50.71 7.23
 -5 6 2 30.14 2.54
 -5 6 3 11.54 3.3
 5 -6 -4 364.33 14.03
 -5 6 4 424.63 21.78
 -5 6 5 74.07 9.27
 5 -6 -5 74.97 7.2
 5 -6 -5 78.14 8.02
 5 -6 -6 28.93 4.99
 5 -6 -6 41.35 5.94
 -5 6 6 32.68 5.98
 -5 6 7 2.09 1.44
 5 -6 -7 2.32 1.47
 5 -6 -8 75.66 9.37
 -5 6 8 110.72 13.56
 -5 6 8 109.37 11.29
 -5 6 9 84.71 12.17
 -5 6 10 5.88 3.82
 -6 7 -10 4.53 3.09
 -6 7 -9 13.76 5.43
 -6 7 -8 6.48 3.22
 -6 7 -7 13.11 4.58
 -6 7 -6 20.78 5.6
 -6 7 -5 7.9 3.23
 -6 7 -4 9.62 3.69
 -6 7 -3 77.53 9.75
 -6 7 -2 333.72 19.88
 -6 7 -2 315.22 11.62
 -6 7 -2 337.02 19.95
 -6 7 -1 158.37 9.53
 -6 7 -1 158.96 13.49
 -6 7 -1 162.79 13.84
 -6 7 0 120.78 11.75
 -6 7 0 127.56 9.6
 -6 7 0 117.93 11.25
 -6 7 1 48.36 7.43
 -6 7 1 56.19 6.85
 -6 7 2 38.83 6.38
 -6 7 2 38.17 7.03
 -6 7 3 2.89 1.45
 -6 7 3 5.7 2.34
 -6 7 4 7.21 2.86
 -6 7 4 5.76 2.93
 -6 7 5 6.16 2.78
 6 -7 -5 9.34 2.6
 -6 7 5 13.58 4.52
 -6 7 6 1.07 0.94
 -6 7 6 -0.89 1.39
 6 -7 -6 0.91 1.27
 -6 7 7 5.74 2.9
 -6 7 7 11.5 4.14
 -6 7 8 21.22 5.96
 -6 7 8 13.66 4.32
 -6 7 9 4.86 3.7
 -7 8 -9 -1.28 2.05
 -7 8 -8 10.11 4.21
 -7 8 -7 5.38 2.84
 -7 8 -6 22.58 6.06
 -7 8 -5 3.14 1.85
 -7 8 -4 15.7 4.8
 -7 8 -3 48.02 8.44
 -7 8 -2 27.46 6.18
 -7 8 -1 130.22 13.27
 -7 8 -1 138.77 13.79
 -7 8 0 14.04 4.33
 -7 8 0 12.56 3.13
 -7 8 0 12.71 4.14
 -7 8 1 1.34 1.42
 -7 8 1 0.58 0.81
 -7 8 1 -0.88 1.09
 -7 8 2 0.98 1.53
 -7 8 2 0.58 1.08
 -7 8 3 36.84 7.16
 -7 8 3 41.34 7.06
 -7 8 4 0.59 0.86
 7 -8 -4 2.01 2.08
 -7 8 4 3.21 2.27
 -7 8 5 -1.32 1.79
 -7 8 5 -0.14 0.42
 7 -8 -5 -0.65 1.46
 7 -8 -6 8.13 3.19
 -7 8 6 7.39 3.85
 -7 8 6 4.24 2.46
 -7 8 7 22.49 5.84
 -7 8 7 62.98 10.43
 -7 8 8 1.39 1.05
 -8 9 -7 17.24 5.45
 -8 9 -6 1.76 2.12
 -8 9 -5 23.79 6.56
 -8 9 -4 7.11 3.43
 -8 9 -3 3.64 1.92
 -8 9 -2 20.66 5.79
 -8 9 -1 22.62 6.19
 -8 9 0 9.41 3.26
 -8 9 0 5.15 2.6
 -8 9 1 3.27 1.68
 -8 9 1 1.11 0.6
 -8 9 1 4.12 2.08
 -8 9 2 9.05 3.62
 -8 9 2 10.06 3.37
 -8 9 2 9.07 3.27
 -8 9 3 18.99 4.91
 -8 9 3 20.11 5.73
 8 -9 -4 2.92 1.82
 -8 9 4 2.87 1.8
 -8 9 4 2.43 0.51
 8 -9 -5 6.29 2.94
 -8 9 5 6.51 3.22
 -8 9 5 1.08 0.83
 -8 9 6 15.97 5.19
 8 -9 -6 14.38 4.74
 -8 9 6 7.82 3.63
 -8 9 7 -2.57 2.38
 -9 10 -4 10.7 4.19
 -9 10 -3 0.46 1.15
 -9 10 -2 5.1 2.95
 -9 10 -1 0.98 1.7
 -9 10 0 2.14 1.94
 -9 10 1 5.96 3.32
 -9 10 1 11.09 4.37
 -9 10 2 11.86 4.29
 9 -10 -2 21.02 5.84
 -9 10 2 22.34 6.72
 -9 10 3 -1.8 2.43
 -9 10 3 2.07 2.07
 9 -10 -3 1.64 1.79
 -9 10 3 -2.48 2.73
 9 -10 -4 2.05 2.23
 -9 10 4 0.1 1.06
 -9 10 4 -0.72 0.41
 9 -10 -5 1.72 1.97
 -9 10 5 1.5 2.22
 -9 10 5 -0.48 1.08
 -11 9 5 -1.9 1.84
 -11 9 1 0.73 0.92
 -11 9 0 16.41 5.43
 10 -8 -7 5.85 3.4
 10 -8 -6 -1.37 2.03
 -10 8 6 0.32 1
 10 -8 -5 11.04 4.3
 -10 8 5 7.16 3.49
 10 -8 -4 3.45 2.32
 -10 8 4 1 0.29
 -10 8 3 0.11 0.18
 10 -8 -3 -1.01 1.62
 10 -8 -2 7.28 3.63
 10 -8 -1 32.61 7.64
 10 -8 0 5.36 3.34
 -10 8 0 4.21 3.24
 -10 8 -1 2.2 2.23
 10 -8 1 -0.54 1.26
 -10 8 -2 12.81 5.3
 10 -8 2 8.67 4.6
 10 -8 3 8.73 4.05
 -10 8 -3 9.47 4.17
 -10 8 -4 2.45 2.19
 10 -8 4 2.59 2.58
 -10 8 -5 18.93 6.29
 10 -8 5 8.41 4.02
 10 -8 6 10.23 4.85
 -9 7 8 18.43 5.84
 9 -7 -7 7.19 3.29
 -9 7 7 13.99 5.3
 9 -7 -6 -1.76 1.92
 -9 7 6 -0.3 1.62
 9 -7 -5 50.88 8.74
 -9 7 5 50.76 8.94
 -9 7 4 20.78 5.5
 9 -7 -4 21.06 5.87
 -9 7 3 -0.32 1.64
 9 -7 -3 3.85 1.95
 -9 7 2 -1.17 1.6
 9 -7 -2 -1.7 1.67
 -9 7 1 17.29 4.34
 9 -7 -1 13.2 4.6
 9 -7 0 77.26 11.29
 9 -7 1 40.92 7.96
 -9 7 -1 38.63 7.85
 9 -7 2 1.97 2.11
 -9 7 -2 3.38 2.44
 9 -7 3 9.97 3.41
 -9 7 -3 15.55 4.9
 9 -7 4 3.26 2.1
 -9 7 -4 14.6 4.87
 9 -7 5 0.67 1.41
 -9 7 -5 -0.89 1.96
 9 -7 6 -1.52 2.34
 -9 7 -6 -1.09 1.72
 -9 7 -7 4.85 3.12
 -8 6 9 -0.84 2.3
 8 -6 -8 19.73 4.87
 -8 6 8 29.93 7.07
 8 -6 -7 4.86 2.63
 -8 6 7 3.53 2.06
 8 -6 -6 24.97 5.74
 -8 6 6 18.5 5.22
 -8 6 5 -0.17 0.84
 8 -6 -5 1.52 1.4
 -8 6 4 7.8 3.12
 8 -6 -4 6.37 2.2
 8 -6 -3 15.56 4.66
 -8 6 3 12.56 3.61
 -8 6 2 135.42 11.65
 8 -6 -2 125.54 12.7
 8 -6 -1 12.12 3.84
 -8 6 1 15.2 3.87
 8 -6 0 83.39 10.04
 -8 6 0 81.05 7.85
 8 -6 1 31.39 6.1
 8 -6 2 7.74 3.02
 -8 6 -2 7.25 2.99
 8 -6 3 8.94 3.13
 -8 6 -3 12.72 4.29
 8 -6 4 10.41 3.66
 -8 6 -4 12.45 4.22
 8 -6 5 0.76 0.94
 -8 6 -5 1.64 1.68
 -8 6 -6 7.67 3.66
 8 -6 6 8.19 3.46
 -8 6 -7 2.1 2.04
 -8 6 -8 1.87 1.49
 -8 6 -9 2.32 2.26
 -7 5 10 50.3 9.29
 -7 5 9 14.81 5
 7 -5 -8 14.22 3.89
 -7 5 8 10.65 3.97
 7 -5 -7 46.22 6.54
 -7 5 7 38.44 6.47
 7 -5 -7 51.9 7.56
 -7 5 7 47.01 8.22
 7 -5 -6 180.09 14.21
 -7 5 6 164.12 14.65
 7 -5 -6 163.18 11.43
 -7 5 5 36 5.89
 7 -5 -5 34.65 6.14
 -7 5 5 33.85 6.29
 7 -5 -5 35.19 4.65
 7 -5 -4 257.06 17.18
 -7 5 4 244.59 16.53
 -7 5 4 227.87 15.72
 7 -5 -4 248.27 10.45
 7 -5 -3 8.83 3.32
 -7 5 3 4.65 2.19
 7 -5 -2 113.45 11.46
 -7 5 2 121.63 10.56
 7 -5 -1 -0.09 0.94
 -7 5 1 -0.74 0.68
 -7 5 0 198.29 11.62
 7 -5 0 191.09 14.22
 7 -5 1 5.44 2.6
 -7 5 -2 29.16 5.49
 7 -5 2 25.03 5.2
 7 -5 3 2.27 1.38
 -7 5 -3 3.79 1.43
 -7 5 -3 2.6 1.76
 -7 5 -4 73.63 7.14
 7 -5 4 58.77 7.94
 -7 5 -4 66 9.01
 7 -5 5 -0.01 1.25
 -7 5 -5 2.37 1.49
 -7 5 -5 2.09 1.53
 -7 5 -6 35.55 5.92
 -7 5 -6 26.74 6.14
 7 -5 6 27.01 5.78
 -7 5 -7 42.35 7.59
 -7 5 -8 0.24 0.96
 -7 5 -9 9.6 4.04
 6 -4 -11 2.6 2.04
 -6 4 11 5.38 3.2
 6 -4 -10 52.73 9.18
 -6 4 10 64.85 10.43
 -6 4 9 9.4 4.1
 6 -4 -9 8.85 3.36
 -6 4 8 35.59 7.04
 6 -4 -8 36.04 5.47
 -6 4 8 38.09 5.59
 6 -4 -8 40.27 6.86
 -6 4 7 6.58 2.61
 6 -4 -7 6.53 2.55
 6 -4 -7 5.96 2.19
 -6 4 7 3.28 1.44
 -6 4 6 43.77 7.2
 6 -4 -6 53.72 6.88
 6 -4 -6 50.3 6.14
 6 -4 -6 42.06 5.73
 -6 4 6 37.7 5.58
 -6 4 5 42.18 6.71
 6 -4 -5 43.99 6.29
 -6 4 5 39.04 5.88
 6 -4 -5 47.53 5.42
 6 -4 -5 38.03 4.82
 6 -4 -4 123.76 10.65
 6 -4 -4 143.74 8.5
 6 -4 -4 105.77 6.93
 -6 4 4 119.75 10.64
 -6 4 4 109.77 10.05
 6 -4 -3 416.43 19.28
 6 -4 -3 418.51 11.97
 -6 4 3 413.68 18.82
 6 -4 -2 75.16 3.85
 6 -4 -2 97.6 4.55
 6 -4 -2 97.25 9.7
 -6 4 2 103.78 9.07
 -6 4 1 707.23 21.85
 6 -4 -1 707.85 25.01
 -6 4 1 609.37 7.88
 -6 4 0 209.94 5.27
 6 -4 0 221.68 13.79
 6 -4 1 1.06 0.56
 6 -4 1 1.32 0.55
 6 -4 2 15.98 2.38
 6 -4 2 19.29 2.8
 -6 4 -3 206.28 10.37
 -6 4 -3 200.85 13.77
 -6 4 -4 11.93 2.7
 -6 4 -4 10.65 3.32
 6 -4 4 9.03 2.99
 6 -4 5 23.16 4.33
 -6 4 -5 29.73 4.97
 -6 4 -5 21.63 4.85
 6 -4 5 26.27 5.72
 6 -4 6 122.9 13.53
 -6 4 -6 137.95 11.71
 -6 4 -6 122.46 12
 6 -4 6 125.4 11.11
 -6 4 -7 -0.55 1.22
 6 -4 7 0.6 0.79
 -6 4 -7 0.9 1.44
 -6 4 -8 31.94 6.69
 6 -4 8 41.83 8.34
 -6 4 -8 42.43 7.4
 6 -4 9 4.35 3.4
 -6 4 -9 1.17 1.28
 -6 4 -9 -0.25 1.11
 6 -4 10 7.47 4.48
 -6 4 -10 3.91 2.2
 -6 4 -11 5.26 3.28
 -5 3 12 5.4 3.41
 5 -3 -12 5.1 2.88
 -5 3 11 77.28 11.12
 5 -3 -11 75.4 11.44
 5 -3 -10 37.12 7.49
 -5 3 10 40.32 7.85
 -5 3 9 76.68 10.13
 5 -3 -9 75.8 10.04
 5 -3 -8 31.33 4.87
 -5 3 8 25.79 5.67
 5 -3 -8 30.94 5.95
 -5 3 8 24.76 3.99
 5 -3 -7 81.77 8.71
 -5 3 7 78.73 9.33
 -5 3 7 70.64 6.71
 5 -3 -7 81.24 7.51
 5 -3 -7 71.72 8.09
 5 -3 -6 -0.8 1.28
 -5 3 6 -2.86 2.49
 -5 3 6 0.18 0.55
 5 -3 -6 -1.28 1.42
 5 -3 -6 -0.36 0.26
 -5 3 5 648.7 24.61
 -5 3 5 583.53 19.61
 5 -3 -5 702.11 21.64
 5 -3 -5 625.3 19.8
 5 -3 -5 669.38 22.77
 5 -3 -4 27.43 4.42
 5 -3 -4 22.38 3.22
 -5 3 4 25.79 4.11
 5 -3 -4 24.37 3.5
 -5 3 4 26.95 4.72
 5 -3 -3 0.43 0.42
 5 -3 -3 0.42 0.77
 -5 3 3 0.13 0.17
 5 -3 -3 0.57 0.5
 -5 3 3 0.05 0.27
 5 -3 -2 818.77 24.41
 -5 3 2 853.39 23.32
 -5 3 1 64.58 6.01
 5 -3 -1 54.97 3.31
 5 -3 -1 65.48 6.78
 5 -3 0 757.6 23
 -5 3 0 779.03 19.46
 -5 3 0 771.89 12.64
 -5 3 -1 112.75 5.83
 -5 3 -1 96.01 5.09
 5 -3 1 103.46 8.33
 5 -3 1 49.63 3.9
 5 -3 1 49.99 4.49
 5 -3 2 5.04 1.35
 -5 3 -2 14.08 2.27
 -5 3 -3 1.61 1.1
 5 -3 3 0.93 0.78
 -5 3 -3 1.09 0.8
 5 -3 3 -0.27 0.45
 -5 3 -4 400.6 16.45
 5 -3 4 356.81 15.97
 5 -3 4 394.63 20.29
 -5 3 -4 394.14 18.21
 -5 3 -5 202.01 12.75
 5 -3 5 204.29 15.38
 -5 3 -5 191.77 13.39
 5 -3 5 181.54 11.43
 5 -3 6 6.77 2.27
 5 -3 6 6.38 2.23
 -5 3 -6 7.46 2.66
 -5 3 -6 6.43 2.51
 5 -3 7 5.93 2.79
 -5 3 -7 8.05 2.79
 -5 3 -7 6.87 2.4
 5 -3 8 21.46 5.68
 -5 3 -8 19.61 4.95
 -5 3 -8 20.1 4.91
 -5 3 -9 21.4 5.13
 5 -3 9 19.78 5.78
 -5 3 -9 15.7 4.67
 5 -3 10 2.66 3
 -5 3 -10 1.47 0.71
 -5 3 -11 17.47 5.37
 -4 2 13 22.39 6.37
 -4 2 12 6.8 3.38
 4 -2 -12 6.86 3.73
 -4 2 11 2.89 1.68
 4 -2 -11 13.55 4.81
 4 -2 -10 10.11 4.05
 -4 2 10 6.55 2.38
 -4 2 9 35.22 6.63
 4 -2 -9 35 6.64
 -4 2 8 139.5 8
 4 -2 -8 154.96 12.81
 4 -2 -8 172.66 9.93
 4 -2 -8 174.09 13.85
 -4 2 8 153.5 13.38
 -4 2 7 17.7 2.9
 -4 2 7 17.98 4.26
 4 -2 -7 19.47 4.65
 4 -2 -7 15.53 3.89
 4 -2 -7 20.65 3.34
 -4 2 6 269.91 11.28
 4 -2 -6 318.45 13.51
 4 -2 -6 337.88 16.95
 4 -2 -6 286.44 14.74
 -4 2 6 310.17 16.89
 4 -2 -5 148.78 9.3
 -4 2 5 143.94 8.17
 4 -2 -5 158.76 10.33
 -4 2 5 164.97 11.62
 4 -2 -5 142.89 9.5
 -4 2 4 32.41 4.98
 4 -2 -4 31.34 4.34
 -4 2 4 29.55 3.93
 4 -2 -4 27.91 3.69
 4 -2 -4 29.02 3.93
 -4 2 3 1843.29 27.36
 4 -2 -3 1884.44 32.6
 4 -2 -3 1824.96 27.21
 -4 2 3 1884.01 30.47
 -4 2 3 1901.38 34.58
 4 -2 -2 36.13 4.45
 -4 2 2 37.16 4.44
 4 -2 -2 29.48 2.75
 4 -2 -1 169.12 9.73
 -4 2 1 168.54 8.76
 4 -2 0 41.93 3.93
 4 -2 0 39.71 4.63
 -4 2 0 41.01 3.05
 4 -2 1 746.03 20.28
 -4 2 -1 649.44 13.86
 4 -2 1 655.09 14.78
 4 -2 1 757.83 20.04
 -4 2 -1 750.43 15.01
 -4 2 -2 16.77 2.6
 4 -2 2 19.89 3.58
 4 -2 2 14.02 2.03
 4 -2 2 18.3 3.05
 -4 2 -2 20.31 2.86
 4 -2 3 456.92 19.07
 -4 2 -3 421.17 14.41
 4 -2 3 439.84 15.25
 -4 2 -3 450.78 16.54
 -4 2 -4 10.6 2.67
 -4 2 -4 11.05 2.73
 4 -2 4 6.1 2.69
 4 -2 4 8.44 1.85
 -4 2 -5 287.76 15.55
 4 -2 5 274.06 12.63
 4 -2 5 271.09 16.64
 -4 2 -5 278.91 14.6
 4 -2 6 149.62 9.2
 4 -2 6 145.1 12.9
 -4 2 -6 134.72 11.3
 -4 2 -6 140.5 10.65
 -4 2 -7 229.83 14.88
 -4 2 -7 212.9 15.1
 4 -2 7 217.47 16.98
 4 -2 8 11.13 3.83
 -4 2 -8 11.85 3.53
 -4 2 -8 7.33 3.05
 -4 2 -9 2.35 1.83
 4 -2 9 4.54 2.53
 -4 2 -9 0.64 1.12
 -4 2 -10 24 6.18
 4 -2 10 23.36 6.43
 4 -2 11 54.11 10.58
 -4 2 -11 52 9.64
 3 -1 -13 2.45 1.83
 -3 1 13 -0.62 1.04
 3 -1 -12 -1.6 2.39
 -3 1 12 -0.67 0.73
 -3 1 11 11.66 4.38
 3 -1 -11 21.03 6.11
 -3 1 10 8.83 3.31
 3 -1 -10 14.01 4.62
 3 -1 -9 108.04 11.52
 3 -1 -9 101.65 11.32
 -3 1 9 92.37 9.94
 -3 1 8 34.38 5.81
 3 -1 -8 33.42 6.01
 -3 1 8 35.69 3.11
 3 -1 -8 43.7 7.04
 3 -1 -8 38.6 4.16
 3 -1 -7 733.47 18.48
 3 -1 -7 699.8 25.2
 -3 1 7 723.35 25.86
 -3 1 7 680.16 14.31
 -3 1 6 6.9 2.27
 3 -1 -6 6.55 2.34
 -3 1 6 7.36 1.48
 3 -1 -6 5.89 2.13
 3 -1 -6 8.35 1.96
 3 -1 -6 4.02 1.06
 3 -1 -5 748.18 18.36
 3 -1 -5 715.35 20.95
 -3 1 5 758.59 23.23
 3 -1 -5 720.84 21.21
 -3 1 5 748.1 14.67
 -3 1 4 548.06 18.07
 -3 1 4 527.04 12.64
 3 -1 -4 538.63 15.41
 3 -1 -4 533.84 16.98
 3 -1 -3 380.06 12.34
 3 -1 -3 407.25 13.48
 -3 1 3 424.3 14.8
 3 -1 -3 408.7 11.58
 -3 1 3 457.31 13.64
 -3 1 3 439.82 13.05
 3 -1 -2 92.58 5.42
 3 -1 -2 109.36 6.19
 -3 1 2 108.85 6.92
 3 -1 -2 108.67 6.97
 -3 1 1 214.27 6.53
 3 -1 -1 245.84 9.35
 3 -1 -1 235.07 9.73
 -3 1 1 231.04 9.47
 3 -1 0 54.64 4.14
 3 -1 0 56.66 4.7
 3 -1 0 59.31 4.35
 -3 1 -1 762.43 14.7
 -3 1 -1 765.14 15.54
 3 -1 1 827.58 18.01
 3 -1 1 805.1 18.2
 -3 1 -2 130.04 7.31
 3 -1 2 131.08 7.09
 -3 1 -2 117.8 7.11
 3 -1 2 121.02 7.93
 -3 1 -3 128.28 8.12
 3 -1 3 137.18 7.16
 -3 1 -3 132.81 7.89
 3 -1 4 84.45 5.63
 -3 1 -4 75.92 6.33
 -3 1 -4 72.74 6.67
 -3 1 -5 462.89 19.63
 -3 1 -5 441.37 16.17
 3 -1 5 419.23 12.4
 -3 1 -6 12.46 3.01
 -3 1 -6 11.67 3.13
 3 -1 6 11.48 2
 3 -1 7 10.71 3.52
 -3 1 -7 11.7 2.87
 -3 1 -7 12.7 3.5
 -3 1 -8 32.73 6.3
 3 -1 8 27.89 5.86
 -3 1 -8 33.04 5.15
 -3 1 -9 10.18 3.86
 3 -1 9 8.84 3.76
 3 -1 10 6.05 3.28
 -3 1 -10 9.34 3.94
 3 -1 11 12.08 4.54
 -3 1 -11 16.8 5.22
 2 0 -13 14.48 5.33
 2 0 -12 15.35 5.42
 -2 0 12 3.49 1.73
 2 0 -11 4.92 2.74
 -2 0 11 5.01 2.13
 -2 0 11 7.34 2.88
 -2 0 10 4.37 1.92
 2 0 -10 4.45 2.59
 -2 0 10 2.41 0.66
 2 0 -9 94.52 10.86
 -2 0 9 83.21 8.97
 -2 0 9 90.02 8.8
 2 0 -9 97.14 10.72
 2 0 -8 127.87 7.22
 -2 0 8 113.43 9.84
 2 0 -8 130.6 12.78
 -2 0 8 97.74 3.3
 2 0 -8 121.12 11.13
 2 0 -7 85.01 5.84
 2 0 -7 83.14 9.28
 -2 0 7 78.83 7.87
 -2 0 7 54.2 4.79
 -2 0 7 60.81 2.7
 2 0 -7 79.92 8.25
 -2 0 6 2.89 1.39
 2 0 -6 1.52 1.45
 -2 0 6 0.83 0.68
 -2 0 6 3.17 0.64
 2 0 -6 0.48 0.84
 2 0 -6 1.08 0.57
 -2 0 5 134.27 3.98
 -2 0 5 148.3 7.66
 2 0 -5 131.1 9.14
 2 0 -5 139.63 9.46
 -2 0 5 127.74 8.7
 2 0 -5 134.48 6.9
 2 0 -4 4.38 1.17
 2 0 -4 3.57 1.23
 -2 0 4 1.9 0.65
 -2 0 4 5.25 1.19
 2 0 -4 5.24 0.84
 2 0 -3 2322.1 27.02
 2 0 -3 2232.42 19.44
 -2 0 3 2316 31.3
 2 0 -3 2256.39 29.49
 2 0 -2 3181.28 30.85
 2 0 -2 3178.22 30.8
 2 0 -2 3336.78 33.31
 -2 0 2 3283.78 33.18
 2 0 -1 521.97 12.59
 2 0 -1 495.11 11.86
 2 0 0 8549.92 47.41
 -2 0 0 8900.49 48.8
 2 0 1 9890.62 50.68
 -2 0 -1 9999 49.91
 -2 0 -2 1533.01 19.73
 -2 0 -2 1490.3 24.97
 -2 0 -2 1562.26 25.21
 2 0 2 1555.97 19.23
 -2 0 -3 182.13 9.61
 -2 0 -3 196.05 10.11
 -2 0 -3 190.16 7.8
 2 0 3 191.94 6.48
 2 0 4 14.93 1.62
 -2 0 -4 13.87 2.97
 -2 0 -4 12.85 2.35
 2 0 5 18.82 1.49
 -2 0 -5 25.8 4.86
 -2 0 -5 21.78 3.26
 -2 0 -6 169.74 12.66
 -2 0 -6 167.29 9.34
 -2 0 -7 4.71 1.46
 -2 0 -7 3.73 1.84
 -2 0 -8 -0.2 0.76
 -2 0 -8 0.53 0.51
 -2 0 -9 31.1 6.38
 -2 0 -10 -2.56 2.35
 2 0 10 -2.07 1.85
 2 0 11 7.48 3.47
 -2 0 -11 11.41 4.37
 2 0 12 1.14 1.69
 1 1 -13 0.83 0.93
 -1 -1 12 39.24 7.39
 1 1 -12 52.61 10.2
 -1 -1 11 0.8 1.12
 -1 -1 11 1.57 1.32
 1 1 -11 -0.44 1.85
 1 1 -10 1.89 1.24
 -1 -1 10 3.16 1.47
 -1 -1 10 2.54 1.92
 -1 -1 9 28.05 5.34
 -1 -1 9 22.78 4.39
 1 1 -9 22.56 5.31
 1 1 -9 23.48 5.33
 1 1 -9 22.66 4.6
 1 1 -8 370.81 17.63
 -1 -1 8 368.06 17.57
 1 1 -8 422.26 22.98
 1 1 -8 373.45 19.87
 -1 -1 8 372.46 17.13
 -1 -1 7 45.78 4.22
 1 1 -7 57.92 7.2
 -1 -1 7 63.54 6.43
 1 1 -7 74 8.44
 1 1 -7 60.16 6.74
 -1 -1 7 63.09 6.52
 -1 -1 6 17.08 3.18
 -1 -1 6 13.83 2.75
 1 1 -6 14.37 3.04
 1 1 -6 15.5 3.71
 -1 -1 6 7.23 1.63
 1 1 -6 15.05 3.57
 -1 -1 5 105.94 7.15
 -1 -1 5 117.43 7.2
 -1 -1 5 97.66 5.81
 1 1 -5 119.6 6.53
 1 1 -5 113.77 8.69
 1 1 -5 115.06 8.52
 1 1 -5 119.07 8.15
 1 1 -4 1269.54 24.05
 -1 -1 4 1258.01 21.13
 1 1 -4 1376.85 27.21
 1 1 -4 1320.43 20.71
 -1 -1 4 1205.71 22.1
 -1 -1 4 1318.8 19.94
 1 1 -3 207.56 8.92
 -1 -1 3 227.63 9.06
 1 1 -3 222.7 6.89
 1 1 -3 214.42 8.12
 -1 -1 3 233.62 9.97
 -1 -1 3 198.25 6.71
 1 1 -3 204.84 8.66
 1 1 -3 205.66 7.63
 -1 -1 3 201.64 7.95
 -1 -1 3 209.53 7.57
 -1 -1 2 503.01 12.02
 1 1 -2 471.2 10.8
 -1 -1 2 470.44 10.75
 1 1 -2 460.66 11.28
 1 1 -2 485.66 11.23
 1 1 -2 462.48 11.82
 -1 -1 1 212.98 6.85
 1 1 -1 198.65 5.9
 -1 -1 1 222.87 6.7
 -1 -1 0 1010.75 14.07
 1 1 0 1020.4 13.92
 -1 -1 -1 71.58 4.61
 1 1 1 68.7 3.34
 -1 -1 -1 66.19 3.39
 -1 -1 -2 4.15 1.32
 1 1 2 3.42 0.75
 -1 -1 -2 4.75 1.51
 -1 -1 -2 3.23 0.7
 -1 -1 -2 4.02 0.71
 -1 -1 -3 121.99 7.9
 -1 -1 -3 126.8 8.2
 -1 -1 -3 121.56 4.62
 -1 -1 -4 53.57 5.6
 -1 -1 -4 62.3 3.98
 1 1 5 6.74 1.57
 -1 -1 -5 10.51 1.83
 -1 -1 -5 11.09 2.85
 -1 -1 -6 17.3 2.76
 -1 -1 -6 16.56 3.83
 -1 -1 -7 23.05 3.37
 -1 -1 -7 20.02 4.46
 -1 -1 -8 559.47 25.66
 1 1 8 515.03 19.64
 -1 -1 -9 8.91 3.35
 -1 -1 -10 -0.79 2.21
 -1 -1 -11 2.79 2.46
 1 1 12 -2.56 2.57
 0 -2 13 13.87 5.33
 0 2 -13 75.96 12.48
 0 2 -12 -1.38 2.11
 0 -2 12 1.46 1.9
 0 2 -11 8 3.83
 0 2 -11 3.73 2.06
 0 -2 11 3.64 2.01
 0 -2 10 49.17 6.59
 0 -2 10 53.51 7.92
 0 2 -10 57.66 9.46
 0 2 -10 57.05 8.09
 0 -2 9 60.57 8.27
 0 -2 9 55.08 6.56
 0 2 -9 57.54 8.24
 0 2 -9 51.56 7.17
 0 2 -9 53.88 8.14
 0 2 -8 2.82 2.06
 0 2 -8 3.71 2.21
 0 -2 8 2.8 1.77
 0 -2 8 2.46 1.36
 0 2 -8 2.93 1.88
 0 -2 7 64.58 6.06
 0 -2 7 36.52 2.8
 0 2 -7 63.93 7.82
 0 2 -7 64.22 7.5
 0 2 -7 64.76 7.18
 0 -2 7 67.9 7.44
 0 -2 6 219.36 10.06
 0 2 -6 203 11.69
 0 2 -6 198.69 12.29
 0 -2 6 203.43 12.01
 0 2 -6 203.73 12.48
 0 -2 5 380.54 14.75
 0 2 -5 377.61 15.07
 0 -2 5 366.23 11.74
 0 2 -5 368.05 15.13
 0 -2 5 378.96 12.03
 0 2 -5 375.91 14.71
 0 -2 4 4057.45 43.3
 0 2 -4 4048.82 44.59
 0 2 -4 4369.95 48.63
 0 -2 4 4363.24 40.14
 0 -2 4 3985.63 35.03
 0 2 -3 44.75 4.15
 0 2 -3 45.14 4.17
 0 2 -3 55.25 4.16
 0 -2 3 55.73 4.82
 0 -2 3 49.07 4
 0 -2 3 46.68 2.97
 0 2 -3 46.78 3.24
 0 2 -3 44.49 2.87
 0 -2 2 377.18 9.03
 0 2 -2 354.59 10.4
 0 -2 2 362.27 10.21
 0 2 -2 365.13 11.01
 0 -2 2 394.77 11.43
 0 2 -2 365.92 8.77
 0 -2 1 208.96 7.29
 0 2 -1 199.67 6.97
 0 2 -1 202.47 7.07
 0 -2 1 201.77 7.08
 0 2 0 5203.04 38.88
 0 -2 0 5201.71 38.69
 0 2 0 4754.67 26.8
 0 -2 0 4830.67 28.1
 0 2 1 1008.64 18.42
 0 -2 -1 1004.08 17.16
 0 -2 -2 6.99 1.85
 0 2 2 7.3 1.8
 0 -2 -2 12.47 2.25
 0 2 3 658.73 17.16
 0 -2 -3 654.87 18.31
 0 -2 -3 661.03 18.29
 0 2 4 2.15 1.03
 0 -2 -4 1.42 0.62
 0 2 4 1.05 0.48
 0 2 5 1.75 0.52
 0 2 5 1.27 0.56
 0 2 6 30.53 3.48
 0 2 6 49.56 5.58
 0 -2 -6 45.83 6.45
 0 2 7 14.2 3.03
 0 -2 -7 14.34 3.93
 0 2 8 58.64 6.69
 0 -2 -8 63.1 8.46
 0 -2 -9 65.95 9.36
 0 -2 -10 14.67 4.69
 0 -2 -11 2.03 2.38
 0 2 12 0.54 1.52
 -1 3 -13 8.32 4.09
 1 -3 13 1.68 2.06
 1 -3 12 3.47 2.37
 -1 3 -12 3.03 1.93
 -1 3 -11 33.11 6.49
 -1 3 -11 44.34 8.7
 1 -3 11 35.21 7.02
 1 -3 10 66.5 9.39
 -1 3 -10 72.95 10.41
 -1 3 -10 68.9 9.02
 1 -3 9 6.33 2.64
 -1 3 -9 7.81 2.95
 -1 3 -9 5.65 2.41
 -1 3 -9 7.63 2.62
 1 -3 9 6.12 1.95
 1 -3 8 142.95 8.63
 -1 3 -8 148.84 12.59
 1 -3 8 149.28 12.62
 -1 3 -8 146.71 12.26
 -1 3 -8 150.22 11.96
 1 -3 7 201.75 8.85
 -1 3 -7 248.98 14.6
 -1 3 -7 239.65 14.38
 -1 3 -7 256.98 15.53
 1 -3 7 254.81 15.24
 1 -3 7 234.95 10.17
 -1 3 -6 21.93 4.03
 1 -3 6 22.25 4.07
 1 -3 6 17.5 2.54
 -1 3 -6 24.41 4.2
 1 -3 6 21.28 2.6
 -1 3 -6 21.08 4.01
 -1 3 -5 134.46 8.97
 -1 3 -5 145.99 10.14
 -1 3 -5 134.67 8.95
 -1 3 -4 68.03 6.38
 -1 3 -4 63.79 5.66
 1 -3 4 64.13 4.85
 -1 3 -3 1295.57 22.15
 -1 3 -3 1315.95 21.46
 1 -3 3 1426.21 22.47
 1 -3 3 1356.79 22.48
 1 -3 3 1468.69 24.82
 -1 3 -3 1331.55 25.8
 -1 3 -3 1302.36 14.2
 -1 3 -2 555.85 12.89
 -1 3 -2 531.4 14.97
 1 -3 2 589.5 14.72
 -1 3 -2 552.66 14.15
 -1 3 -1 2136.02 28.23
 -1 3 -1 2090.05 26.91
 -1 3 0 3886.16 39.84
 -1 3 0 3731.28 32.73
 -1 3 1 105.89 6.96
 1 -3 -1 95.76 5.12
 1 -3 -2 891.53 18.88
 -1 3 2 933.44 21.42
 1 -3 -2 911.08 19.21
 -1 3 3 2077.2 33.64
 1 -3 -3 2003.73 32.04
 1 -3 -3 1982.3 31.47
 -1 3 4 -0.21 0.75
 -1 3 4 0.96 0.52
 1 -3 -4 1.46 0.81
 -1 3 5 9 2.45
 -1 3 5 5.22 1.31
 1 -3 -5 8.76 1.36
 1 -3 -5 8.59 2.45
 1 -3 -6 190.35 13.01
 -1 3 6 205.34 12.29
 1 -3 -7 3.05 1.71
 -1 3 7 1.11 0.31
 1 -3 -8 2.85 1.77
 -1 3 8 5.17 2.01
 1 -3 -9 10.25 3.59
 1 -3 -10 38.06 7.69
 1 -3 -11 12.05 4.68
 -1 3 12 6.73 3.56
 -2 4 -12 14.25 5.28
 -2 4 -12 11.47 4.08
 -2 4 -11 14.87 5.03
 -2 4 -11 4.82 2.65
 -2 4 -10 3.46 2.17
 -2 4 -10 3.3 1.82
 -2 4 -9 2.48 1.54
 -2 4 -9 2.99 1.93
 -2 4 -8 4.69 2.31
 -2 4 -8 3.94 1.94
 -2 4 -8 5.25 2.39
 -2 4 -7 84.81 8.79
 -2 4 -7 81.13 8.31
 -2 4 -7 90.5 9.61
 -2 4 -6 21.37 4.06
 -2 4 -6 21.06 3.86
 -2 4 -6 20.75 4.45
 -2 4 -5 455.99 16.94
 -2 4 -5 459.47 16.6
 -2 4 -5 495.38 19.95
 -2 4 -4 21.03 3.84
 -2 4 -4 17.72 2.89
 -2 4 -4 25.31 3.49
 -2 4 -4 19.73 2.97
 2 -4 3 1.99 0.84
 -2 4 -3 2.39 1.06
 -2 4 -3 1.32 0.47
 -2 4 -3 2.7 0.94
 -2 4 -2 266.55 8.61
 -2 4 -2 275.22 12.27
 -2 4 -2 292.41 12.35
 -2 4 -1 777.74 20.88
 -2 4 -1 727.57 18.96
 2 -4 0 227.48 6.99
 -2 4 0 249.17 11.52
 -2 4 0 250.9 10.38
 -2 4 1 1842.69 32.78
 2 -4 -1 1753.1 22.42
 2 -4 -2 457.37 13.48
 2 -4 -2 438.27 13.12
 -2 4 2 464.7 17.14
 -2 4 3 -0.5 0.23
 2 -4 -3 -0.83 0.62
 -2 4 4 12.76 2.93
 2 -4 -4 13.87 3.12
 2 -4 -5 36.31 5.27
 -2 4 5 34.09 5.19
 -2 4 6 4.9 2
 2 -4 -6 6.34 2.42
 2 -4 -6 6.06 1.4
 -2 4 7 9.85 3.14
 2 -4 -7 7.71 2.65
 2 -4 -8 61.11 8.32
 -2 4 8 73.31 8.32
 2 -4 -9 7.35 3.44
 2 -4 -10 0.59 1.29
 2 -4 -11 12.65 4.72
 -3 5 -13 3.34 2.67
 -3 5 -12 -2.08 2.42
 -3 5 -12 0.7 0.69
 -3 5 -11 -0.31 0.81
 -3 5 -11 3.39 2.49
 -3 5 -10 3.89 2.74
 -3 5 -10 4.01 2.29
 -3 5 -9 54.64 8.45
 -3 5 -9 62.3 8.97
 -3 5 -8 74.12 8.85
 -3 5 -8 77.11 9.87
 -3 5 -7 155.74 11.62
 -3 5 -7 140.49 11.01
 -3 5 -7 180.91 14.75
 -3 5 -6 154.26 10.59
 -3 5 -6 150.59 10.53
 -3 5 -6 163.63 12.86
 -3 5 -5 22.57 3.54
 -3 5 -5 22.97 3.6
 -3 5 -5 22.73 4.5
 -3 5 -4 110.37 9.62
 -3 5 -4 111.18 8.82
 -3 5 -4 96.49 6.59
 -3 5 -4 100.59 6.7
 -3 5 -3 253.62 13.15
 -3 5 -3 266.57 14.5
 -3 5 -3 243.22 9.09
 -3 5 -3 231.16 8.72
 -3 5 -2 127.01 9.26
 -3 5 -2 119.1 5.49
 -3 5 -2 123.04 9.38
 -3 5 -1 -0.34 0.42
 -3 5 -1 -1.36 1.53
 -3 5 -1 -2.34 2.24
 -3 5 0 976.77 26.83
 -3 5 0 924.96 23.63
 3 -5 -1 638.98 13.41
 -3 5 1 639.41 21.78
 3 -5 -1 667.43 13.8
 -3 5 2 246.91 13.71
 3 -5 -2 226.71 8.97
 3 -5 -3 135.89 8.58
 -3 5 3 134.68 10.41
 3 -5 -4 92.39 7.81
 -3 5 4 94.42 9.06
 -3 5 5 173.72 12.47
 3 -5 -5 185.71 12.21
 3 -5 -6 67.48 7.66
 3 -5 -6 89.51 7
 -3 5 6 75.62 8.24
 3 -5 -7 111.04 10.63
 -3 5 7 123.11 11.02
 -3 5 8 6.65 2.67
 3 -5 -8 6.84 3.2
 3 -5 -9 2.35 1.39
 3 -5 -10 15.29 4.9
 3 -5 -11 0.62 0.24
 -4 6 -12 0.3 1.03
 -4 6 -11 0.05 0.54
 -4 6 -10 35.8 7.01
 -4 6 -10 27.17 6.28
 -4 6 -9 32.41 6.95
 -4 6 -9 40.6 7.07
 -4 6 -8 -1.26 1.69
 -4 6 -8 2.19 2.01
 -4 6 -7 42.37 6.11
 -4 6 -7 38.76 7.05
 -4 6 -6 7.94 2.37
 -4 6 -6 4.12 2.36
 -4 6 -5 7.84 2.95
 -4 6 -5 7.96 2.01
 -4 6 -5 9.24 2.25
 -4 6 -4 0.86 0.46
 -4 6 -4 1.22 0.66
 -4 6 -4 -1.03 1.17
 -4 6 -4 1.44 1.01
 -4 6 -3 4.91 2.31
 -4 6 -3 4.2 0.89
 -4 6 -3 3.32 0.92
 -4 6 -3 3.02 1.02
 4 -6 3 2.52 0.93
 -4 6 -3 3.92 1.83
 -4 6 -2 2.12 0.51
 -4 6 -2 2.01 1.07
 -4 6 -2 2.44 0.65
 -4 6 -2 -0.11 1.71
 4 -6 2 0.91 0.43
 -4 6 -1 231.8 14.29
 4 -6 1 142.79 3.56
 -4 6 -1 168.18 4.02
 -4 6 -1 228.43 13.71
 4 -6 0 235.58 5.12
 -4 6 0 260.98 5.35
 -4 6 0 348.55 18.31
 -4 6 0 349.89 16.58
 -4 6 1 0.77 0.49
 -4 6 1 1.15 0.55
 -4 6 1 -0.52 1.03
 4 -6 -1 0.86 0.34
 -4 6 2 62.45 7.68
 4 -6 -2 51.96 4.3
 -4 6 2 29.9 3.16
 -4 6 2 30.25 3.28
 4 -6 -3 263.85 11.42
 -4 6 3 283.79 17
 -4 6 4 13.55 3.84
 4 -6 -4 12.02 2.7
 -4 6 5 3 1.58
 4 -6 -5 3.05 1.32
 -4 6 6 3.59 1.99
 4 -6 -6 6.53 2.59
 4 -6 -6 6.74 2.25
 4 -6 -7 24.21 5.09
 -4 6 7 21.2 4.93
 4 -6 -8 6.05 3
 -4 6 8 4.51 2.1
 4 -6 -9 21.27 5.64
 4 -6 -10 -3.41 3.2
 -4 6 10 0.49 1.66
 4 -6 -11 -0.38 0.9
 -5 7 -11 9.78 4.51
 -5 7 -10 1.83 1.98
 -5 7 -9 41.04 8.41
 -5 7 -8 101.32 12.78
 -5 7 -7 5.13 3
 -5 7 -6 40.16 5.28
 -5 7 -6 37.24 7.07
 -5 7 -5 27.04 5.86
 -5 7 -5 29.1 4.06
 -5 7 -4 9.01 3.11
 -5 7 -4 10.18 1.98
 -5 7 -3 135.5 12.05
 -5 7 -3 123.05 11.63
 -5 7 -2 8.03 1.9
 -5 7 -2 6.99 2.59
 -5 7 -2 5.96 2.26
 -5 7 -1 214.34 15.59
 -5 7 -1 214.77 14.81
 -5 7 0 -0.27 0.15
 -5 7 0 0.92 0.41
 -5 7 1 476.11 23.37
 -5 7 1 463.24 21.15
 -5 7 2 12.4 3.74
 5 -7 -3 2.76 1.22
 -5 7 3 3.02 1.59
 -5 7 4 3.59 1.63
 5 -7 -4 7.07 2.07
 5 -7 -5 89.57 8.29
 -5 7 5 86.76 10.24
 5 -7 -6 35.21 5.69
 -5 7 6 26.58 5.81
 5 -7 -6 28.88 5.03
 -5 7 7 4.63 2.43
 -5 7 8 6.39 2.73
 -5 7 9 -2.07 1.12
 -6 8 -9 10.72 4.59
 -6 8 -8 0.9 1.25
 -6 8 -7 -2.43 2.24
 -6 8 -6 5.1 3.06
 -6 8 -5 58.5 9.28
 -6 8 -4 32.5 6.72
 -6 8 -3 124.03 12.77
 -6 8 -3 131.44 13.11
 -6 8 -2 372.41 21.92
 -6 8 -2 370.46 22.28
 -6 8 -1 12.76 2.87
 -6 8 -1 10.35 3.53
 -6 8 -1 9.79 3.49
 -6 8 0 25.68 4.57
 -6 8 0 21.34 4.92
 -6 8 0 26.13 5.69
 -6 8 1 6.87 2.84
 -6 8 1 7.76 3.01
 -6 8 2 248.6 16.87
 -6 8 2 230.77 17.98
 -6 8 3 3.45 1.89
 -6 8 4 1.78 1.5
 6 -8 -5 23.59 5
 -6 8 5 11.43 4.09
 -6 8 6 0.96 0.9
 6 -8 -6 10.65 3.44
 -6 8 7 12.31 4.79
 -6 8 7 3.35 2.57
 -6 8 8 15.01 5.24
 -6 8 8 7.89 3.55
 -7 9 -8 13.31 4.49
 -7 9 -7 -1.43 1.83
 -7 9 -6 51.46 9.42
 -7 9 -5 2.57 2.48
 -7 9 -4 5.54 2.54
 -7 9 -3 2.89 1.67
 -7 9 -2 3.01 2.07
 -7 9 -2 4.05 2.56
 -7 9 -1 30.08 6.65
 -7 9 -1 35.5 7.39
 -7 9 0 46.19 8.18
 -7 9 0 46.7 6.49
 -7 9 0 41.89 7.77
 -7 9 1 9.62 3.05
 -7 9 1 10.08 3.66
 -7 9 1 9.64 3.97
 -7 9 2 0.86 0.38
 -7 9 2 0.56 2.42
 -7 9 2 1.13 1.47
 -7 9 3 28.5 6.07
 -7 9 3 28.4 6.8
 -7 9 3 26.86 5.95
 -7 9 4 87.34 11.49
 -7 9 4 41.79 7.89
 -7 9 5 0.85 1
 7 -9 -5 -2.25 2.19
 -7 9 5 3.32 2.48
 -7 9 6 36.93 8.04
 -7 9 6 15.72 4.87
 -7 9 7 21.44 6.27
 -7 9 7 0.35 1.27
 -8 10 -6 10.59 4.4
 -8 10 -5 -1.05 0.73
 -8 10 -4 8.63 3.6
 -8 10 -3 32.21 7.62
 -8 10 -2 13.11 4.64
 -8 10 -1 4.47 2.62
 -8 10 -1 0.56 0.86
 -8 10 0 28.96 6.87
 -8 10 0 40.71 8.37
 -8 10 1 1.56 1.51
 -8 10 1 0.28 1.33
 -8 10 2 59.64 8.76
 -8 10 2 67.84 10.8
 -8 10 2 45.62 8.8
 -8 10 3 31.72 6.95
 -8 10 3 34.06 7.77
 -8 10 3 17.01 5.18
 -8 10 4 4.78 2.75
 8 -10 -4 2.91 2.51
 -8 10 4 3.3 2.41
 -8 10 5 8.04 3.91
 8 -10 -5 6.06 2.9
 -8 10 5 5.78 3.44
 -8 10 6 6.72 3.65
 -9 11 -2 6.22 3.64
 -9 11 -1 19.12 6.32
 -9 11 0 -1.34 1.48
 -9 11 0 3.22 2.49
 -9 11 1 6.02 2.86
 -9 11 2 7.51 3.71
 -9 11 3 -2.67 2.33
 -11 8 6 0.02 0.87
 11 -8 -5 2.72 2
 -11 8 5 0.11 1.03
 11 -8 -4 -0.79 0.97
 -11 8 4 1.8 2.38
 11 -8 -3 -0.8 0.68
 11 -8 -2 0.38 1.51
 11 -8 -1 13.38 5.3
 11 -8 0 9.37 4.01
 -11 8 0 7.63 4.21
 11 -8 1 15.07 5.34
 -11 8 -1 13.29 5.13
 -11 8 -2 27.73 7.32
 11 -8 2 12.3 4.96
 11 -8 3 4.65 3.25
 10 -7 -8 -0.21 0.46
 -10 7 7 5.8 3.69
 10 -7 -7 4.02 2.53
 -10 7 6 7.41 3.41
 10 -7 -6 10.27 4.23
 -10 7 5 20.74 5.69
 10 -7 -5 29.05 7.19
 -10 7 4 0.75 1.49
 10 -7 -4 2.53 2.69
 10 -7 -3 -0.33 1.14
 -10 7 3 -1.34 1.01
 10 -7 -2 7.29 3.4
 -10 7 2 11.54 3.78
 10 -7 -1 -0.1 1.03
 10 -7 0 17.6 5.46
 10 -7 1 22.97 6.39
 -10 7 -1 23.78 6.34
 -10 7 -2 10.18 4.33
 10 -7 2 8.54 3.77
 10 -7 3 14.76 5.17
 -10 7 -3 43.25 9
 -10 7 -4 -1.49 1.75
 10 -7 4 2 2.13
 -10 7 -5 -0.68 0.81
 10 -7 5 1.98 1.76
 -10 7 -6 -1.13 1.77
 10 -7 6 -3.41 2.84
 -9 6 9 9.29 4.36
 9 -6 -8 53.33 8.6
 -9 6 8 78.7 11.88
 -9 6 7 27.74 7.12
 9 -6 -7 22.85 5.63
 9 -6 -6 0.29 0.75
 -9 6 6 -1.12 2.17
 9 -6 -5 31.03 6.76
 -9 6 5 28.35 6.46
 -9 6 4 135.95 13.42
 9 -6 -4 150.26 14.87
 9 -6 -3 44.94 7.98
 -9 6 3 49.06 8.02
 -9 6 2 7.53 3.02
 9 -6 -2 6.92 3.23
 9 -6 -1 21.2 5.44
 9 -6 0 8.93 3.73
 9 -6 1 20.48 5.49
 -9 6 -2 15.83 4.95
 9 -6 2 14.62 4.76
 -9 6 -3 51.6 8.88
 9 -6 3 22.51 5.85
 -9 6 -4 2.04 1.25
 9 -6 4 0.87 1.36
 -9 6 -5 3.06 2.23
 9 -6 5 3.2 1.84
 -9 6 -6 0.48 0.51
 9 -6 6 1.85 1.91
 -9 6 -7 -0.3 0.73
 -9 6 -8 1.02 1.39
 -8 5 10 2.84 1.7
 -8 5 9 8.83 4.01
 -8 5 8 -1.71 2.27
 8 -5 -8 -0.38 0.7
 -8 5 7 8.41 3.43
 8 -5 -7 9.21 3.58
 -8 5 6 38.32 7.45
 8 -5 -6 38.17 6.84
 -8 5 5 71.34 9.79
 8 -5 -5 75.53 9.88
 -8 5 4 0.12 0.95
 8 -5 -4 -0.87 1.58
 -8 5 3 89.73 9.93
 8 -5 -3 88.99 10.43
 -8 5 2 33.09 5.89
 8 -5 -2 31.72 6.33
 -8 5 1 0.18 0.75
 8 -5 -1 1.41 1.53
 8 -5 0 29.95 6.04
 8 -5 1 199.84 15.98
 -8 5 -2 325.5 20.54
 8 -5 2 332.65 20.77
 -8 5 -3 35.82 6.81
 8 -5 3 34.3 6.52
 -8 5 -4 85.75 10.96
 8 -5 4 74.83 9.84
 -8 5 -5 36.98 7.34
 8 -5 5 30.36 6.31
 -8 5 -6 11.68 4.39
 8 -5 6 26.44 5.91
 -8 5 -7 3.54 2.34
 -8 5 -8 0.88 1.37
 -7 4 11 -0.03 1.64
 7 -4 -11 0.86 1.16
 -7 4 10 46.01 8.91
 7 -4 -10 42.71 8.36
 7 -4 -9 16.59 4.56
 -7 4 9 16.49 4.99
 7 -4 -8 26.52 5.24
 -7 4 8 23.57 6.05
 7 -4 -8 24.35 5.11
 -7 4 7 57.77 8.96
 7 -4 -7 55.75 7.58
 7 -4 -7 58.09 7.33
 7 -4 -7 46.86 6.47
 7 -4 -6 0.64 0.87
 7 -4 -6 0.46 0.75
 -7 4 6 0.95 1.45
 7 -4 -6 0.31 1.16
 -7 4 5 11.45 3.36
 7 -4 -5 12.95 2.64
 7 -4 -5 13.75 3.91
 7 -4 -5 13.73 2.86
 7 -4 -4 60.73 5.39
 7 -4 -4 43.23 4.58
 -7 4 4 56.36 7.86
 7 -4 -4 56.9 7.74
 -7 4 3 10.62 3.16
 7 -4 -3 7.3 1.67
 7 -4 -3 13.27 3.99
 7 -4 -2 15.91 2.2
 7 -4 -2 24 5.06
 -7 4 2 25.57 4.82
 7 -4 -1 52.34 7.74
 7 -4 -1 35.3 3.08
 -7 4 1 46.43 3.27
 -7 4 1 46.33 6.02
 -7 4 0 25.9 2.74
 7 -4 0 25.29 5.16
 -7 4 0 20.69 2.39
 -7 4 -1 17.58 2.48
 7 -4 1 18.43 4.56
 -7 4 -2 189.63 10.11
 7 -4 2 172.82 13.91
 -7 4 -3 475.19 17.78
 7 -4 3 402.25 21.14
 -7 4 -3 439.38 22.28
 -7 4 -4 317 15.57
 -7 4 -4 315.72 19.42
 7 -4 4 279.78 17.62
 7 -4 5 5.3 2.4
 -7 4 -5 3.38 1.47
 -7 4 -5 4.47 1.93
 7 -4 5 3.08 1.96
 -7 4 -6 49.43 7.15
 7 -4 6 45.57 7.09
 7 -4 6 47.2 8.51
 -7 4 -6 45.46 7.57
 -7 4 -7 27.74 6.17
 7 -4 7 39.27 7.94
 -7 4 -7 46.35 7.52
 7 -4 8 1.38 1
 -7 4 -8 -0.53 1.63
 7 -4 9 2.83 2.87
 -7 4 -9 2.59 1.52
 -7 4 -10 1.09 1.23
 -6 3 12 -0.14 1.78
 6 -3 -12 0.36 0.73
 6 -3 -11 39.2 8.11
 -6 3 11 69.64 10.96
 6 -3 -10 25.76 6.17
 -6 3 10 31.17 7.22
 6 -3 -9 1.79 1.02
 6 -3 -9 2.45 1.9
 6 -3 -9 4.25 1.91
 -6 3 9 3.53 2.85
 -6 3 8 0.03 0.63
 6 -3 -8 -1.96 1.4
 6 -3 -8 0.05 0.77
 6 -3 -8 -1.58 1.46
 6 -3 -7 -0.34 0.5
 6 -3 -7 -0.3 0.68
 6 -3 -7 -0.42 0.78
 6 -3 -6 19.96 4.31
 6 -3 -6 16.66 3.51
 -6 3 6 19.53 4.62
 6 -3 -6 19.78 4.07
 6 -3 -5 73.42 8.09
 6 -3 -5 59.11 5.91
 6 -3 -5 77.03 7.01
 -6 3 5 71.85 8.74
 -6 3 4 153.54 12.11
 6 -3 -4 164.69 12.34
 6 -3 -4 134.63 8.4
 -6 3 3 388.5 18.46
 6 -3 -3 404.06 18.6
 6 -3 -2 38.25 5.69
 6 -3 -2 28.63 3.23
 -6 3 2 37.46 5.28
 -6 3 1 48.99 5.72
 6 -3 -1 50.52 6.72
 -6 3 0 10.64 1.75
 6 -3 0 9.88 2.91
 -6 3 -1 23.63 3.12
 6 -3 1 29.45 5.09
 -6 3 -1 30.27 3.43
 -6 3 -2 19.33 3
 -6 3 -2 24.79 3.47
 6 -3 2 21.85 4.68
 6 -3 2 24.1 4.42
 6 -3 3 345.87 18.98
 -6 3 -3 339.08 14.36
 -6 3 -3 344.37 17.61
 6 -3 3 322.11 17.17
 6 -3 4 166.47 13.91
 -6 3 -4 162.29 12.62
 6 -3 4 157.78 11.85
 -6 3 -4 182.4 12.24
 6 -3 5 30.81 6.29
 -6 3 -5 30.57 5.16
 -6 3 -5 28.47 5.28
 6 -3 5 33.18 5.58
 -6 3 -6 36.28 6.01
 6 -3 6 37.25 5.75
 6 -3 6 35.18 7
 -6 3 -6 31.47 5.76
 -6 3 -7 4.49 2.17
 -6 3 -7 3.9 1.82
 6 -3 7 3.51 1.23
 -6 3 -8 7.84 3.33
 6 -3 8 7.06 3.54
 -6 3 -8 6.65 3.02
 -6 3 -9 26.86 6.33
 6 -3 9 24.06 6.68
 -6 3 -10 -0.02 1.7
 -5 2 13 14.96 5.41
 5 -2 -13 13.33 5.41
 -5 2 12 -0.06 0.88
 5 -2 -12 3.27 3.05
 -5 2 11 1.41 1.6
 5 -2 -11 0.45 0.82
 5 -2 -10 2.9 2.14
 -5 2 10 1.52 0.98
 5 -2 -10 1.83 1.93
 -5 2 9 56.43 8.64
 5 -2 -9 55.93 8.19
 5 -2 -9 56.05 6.42
 5 -2 -9 59.07 8.82
 5 -2 -8 -0.2 0.39
 -5 2 8 -1 1.51
 5 -2 -8 -0.56 0.82
 5 -2 -8 -0.33 0.68
 5 -2 -7 143.36 11.65
 -5 2 7 131.11 12
 5 -2 -7 131.05 10.84
 5 -2 -7 141.34 10.17
 5 -2 -6 30.05 4.8
 5 -2 -6 29.28 4.97
 5 -2 -6 33.2 4.89
 -5 2 6 31.54 5.52
 -5 2 5 202.56 13.76
 5 -2 -5 194.35 11.29
 5 -2 -5 202.15 12.28
 -5 2 4 4.37 1.8
 5 -2 -4 7.14 1.9
 5 -2 -4 7.28 2.38
 5 -2 -3 60.02 6.76
 5 -2 -3 47.89 4.56
 -5 2 3 53.47 6.29
 5 -2 -2 18.12 3.43
 -5 2 2 19.02 3.86
 5 -2 -2 15.8 2.41
 -5 2 2 9.72 1.75
 5 -2 -1 4.41 1.94
 5 -2 0 72.87 7.2
 -5 2 0 70.62 4.95
 5 -2 1 27.02 4.17
 -5 2 -1 24.1 3.25
 -5 2 -1 25.86 3.17
 5 -2 1 27.32 4.41
 5 -2 2 55.94 6.69
 -5 2 -2 54.54 5.16
 -5 2 -2 64.69 5.75
 5 -2 2 61.57 6.64
 5 -2 3 15.36 3.88
 -5 2 -3 15.38 2.72
 -5 2 -3 16.12 3.18
 -5 2 -3 17.28 3.52
 5 -2 3 16.85 3.51
 5 -2 4 50.75 6.12
 -5 2 -4 44.21 5.62
 5 -2 4 47.31 7.09
 -5 2 -4 45.18 5.94
 5 -2 5 100.47 10.79
 -5 2 -5 103.15 9.19
 5 -2 5 104.41 8.44
 -5 2 -5 110.91 10.37
 5 -2 6 30.86 6.55
 -5 2 -6 29.72 5.47
 5 -2 6 28.48 4.35
 -5 2 -6 27.83 4.82
 5 -2 7 1.65 1.24
 -5 2 -7 1.36 1.47
 -5 2 -7 2.24 1.44
 -5 2 -8 0.72 0.42
 5 -2 8 1.26 1.7
 -5 2 -8 0.57 0.55
 5 -2 9 -1.18 1.18
 -5 2 -9 -0.88 1.36
 5 -2 10 1.92 2.41
 -5 2 -10 5.02 3.02
 -5 2 -11 22.36 6.47
 -4 1 13 1.28 2.14
 4 -1 -13 -0.61 1.7
 4 -1 -12 7.29 3.66
 -4 1 12 3.04 1.94
 -4 1 11 0.18 1.09
 4 -1 -11 -1.57 1.61
 -4 1 10 26.9 5.5
 4 -1 -10 23.54 5.84
 4 -1 -10 31.02 6.88
 4 -1 -9 39.13 7.42
 4 -1 -9 32.51 6.31
 4 -1 -9 42.07 5.2
 -4 1 9 37.36 6.62
 4 -1 -8 320.62 19.3
 4 -1 -8 322.96 14.1
 4 -1 -8 285.12 17.41
 -4 1 8 304.63 18.15
 -4 1 7 122.96 11.14
 4 -1 -7 128.59 10.91
 4 -1 -7 134.81 8.97
 4 -1 -7 117.77 10.42
 4 -1 -7 91.68 5.42
 -4 1 6 5.11 2
 4 -1 -6 6.74 2.42
 4 -1 -6 3.76 1.16
 4 -1 -6 8.21 2.16
 4 -1 -6 7.15 2.36
 -4 1 5 128.89 10.4
 4 -1 -5 129.9 9.64
 4 -1 -5 104.49 6.37
 4 -1 -5 134.94 8.9
 -4 1 4 21.79 3.65
 4 -1 -4 23.34 3.51
 4 -1 -4 21.22 3.61
 4 -1 -3 250.71 10.82
 4 -1 -3 273.56 12.5
 -4 1 3 261.7 12.94
 4 -1 -2 282.98 12.6
 -4 1 2 270.76 12.95
 4 -1 -1 409.23 10.75
 4 -1 -1 450.46 16.34
 4 -1 0 624.41 16.21
 4 -1 0 663.95 19.03
 4 -1 1 1449.54 27.61
 4 -1 1 1408.39 26.99
 -4 1 -1 1384.12 23.69
 -4 1 -2 299.24 12.62
 4 -1 2 347.37 13.37
 -4 1 -2 324.62 12.83
 4 -1 2 320.34 14.39
 -4 1 -3 381.71 15.54
 -4 1 -3 427.06 16.7
 -4 1 -3 400.17 14.92
 4 -1 3 441.35 15.19
 4 -1 4 286.15 12.48
 -4 1 -4 239.9 13.04
 -4 1 -4 258.32 12.44
 -4 1 -5 0.36 0.42
 4 -1 5 1.54 0.83
 -4 1 -5 1.59 1.44
 4 -1 6 10.62 3.11
 -4 1 -6 13.56 3.7
 -4 1 -6 14.13 3.06
 4 -1 6 12.77 2.27
 -4 1 -7 38.98 6.64
 4 -1 7 35.73 6.81
 -4 1 -7 45.07 6.26
 4 -1 8 24.31 5.92
 -4 1 -8 25.84 4.56
 -4 1 -8 26.08 5.73
 4 -1 9 12.76 4.59
 -4 1 -9 10.94 3.76
 4 -1 10 8.48 3.78
 -4 1 -10 9.03 3.95
 -4 1 -11 -1.84 1.45
 3 0 -13 0.3 0.53
 -3 0 13 1.22 1.36
 3 0 -12 7.65 3.97
 -3 0 12 1.02 1.41
 -3 0 11 7.16 3.51
 3 0 -11 6.12 3.07
 3 0 -11 5.85 3.35
 -3 0 10 56.05 7.98
 -3 0 10 67.58 7.64
 3 0 -10 77.87 10.54
 3 0 -10 74.2 10.02
 -3 0 9 2.83 1.96
 3 0 -9 0.09 1.16
 -3 0 9 0.94 1.09
 3 0 -9 -2.06 1.8
 3 0 -9 -0.1 0.48
 3 0 -8 11.93 3.76
 -3 0 8 9.13 3.15
 -3 0 8 11.29 2.66
 3 0 -8 8.97 2.21
 3 0 -8 6.84 2.63
 -3 0 7 313.18 16.58
 -3 0 7 284.67 11.57
 3 0 -7 349.09 13.66
 3 0 -7 327.92 17.18
 3 0 -7 342.04 17.57
 3 0 -6 120.99 7.81
 -3 0 6 116.24 9.39
 -3 0 6 103.42 5.98
 3 0 -6 114.24 9.82
 -3 0 5 66.34 6.79
 -3 0 5 65.24 3.79
 3 0 -5 72.69 6.01
 3 0 -5 73.89 7.05
 3 0 -4 102.14 6.88
 -3 0 4 79.11 2.88
 3 0 -4 90.12 7.1
 -3 0 4 101.75 7.89
 -3 0 3 2.64 0.52
 3 0 -3 2.2 0.5
 3 0 -2 714.36 17.74
 3 0 -1 524.69 14.82
 3 0 -1 536.64 14.51
 3 0 0 2760.99 33.47
 -3 0 0 2919.88 34.12
 -3 0 -1 327.4 10.89
 -3 0 -1 305.14 11.5
 3 0 1 296.84 10.75
 -3 0 -2 117.09 7.7
 3 0 2 127.51 6.87
 -3 0 -2 112.06 7.55
 -3 0 -3 14.21 2.97
 3 0 3 17.25 2.49
 -3 0 -3 13.61 2.98
 -3 0 -3 14.63 2.49
 -3 0 -4 15.82 3.38
 -3 0 -4 16.6 3.38
 -3 0 -4 17.2 2.63
 3 0 4 16.3 2.24
 -3 0 -5 0.57 0.67
 -3 0 -5 0.23 0.68
 3 0 5 0.46 0.3
 -3 0 -6 179.42 10.57
 -3 0 -6 190.24 14.7
 -3 0 -7 62.95 6.25
 -3 0 -7 59.39 7.99
 -3 0 -8 119.11 12.23
 -3 0 -9 34.08 6.98
 3 0 10 17.78 5.44
 -3 0 -10 21.79 5.74
 3 0 11 -1.21 1.96
 -3 0 -11 0.68 1.3
 2 1 -13 15.67 5.55
 2 1 -12 9.79 4.63
 -2 -1 12 4.22 2.45
 -2 -1 11 1.2 0.26
 2 1 -11 2.73 1.85
 2 1 -11 3.88 2.5
 -2 -1 11 2.88 1.74
 -2 -1 10 27.87 5.54
 2 1 -10 32.31 6.58
 2 1 -10 32.84 6.96
 -2 -1 10 32.83 5.73
 2 1 -9 0.44 1.44
 -2 -1 9 -1.81 1.48
 -2 -1 9 -0.69 0.24
 2 1 -9 1.73 1.62
 -2 -1 8 473.09 20.04
 -2 -1 8 499.99 18.89
 2 1 -8 534.84 16.92
 2 1 -8 554.74 24.67
 2 1 -8 504.08 23.01
 -2 -1 7 -0.4 1.22
 2 1 -7 1.14 0.77
 -2 -1 7 0.08 0.86
 2 1 -7 -0.33 0.35
 2 1 -7 -0.57 1.49
 -2 -1 6 44.49 5.41
 -2 -1 6 44.5 4.64
 2 1 -6 46.53 6.22
 2 1 -6 48.37 4.73
 -2 -1 5 540.63 17.94
 -2 -1 5 500.78 12.9
 2 1 -5 545.17 15.48
 2 1 -5 545.37 18.58
 2 1 -4 409.83 6.15
 2 1 -4 433.41 15.12
 2 1 -4 442.04 13.56
 -2 -1 4 463.29 15.74
 -2 -1 3 41.89 4.5
 2 1 -3 38.49 2.33
 2 1 -3 40.11 4.34
 -2 -1 3 43.66 3.96
 2 1 -3 37.49 3.64
 -2 -1 2 4444.29 38.19
 2 1 -2 4401.31 40.11
 2 1 -1 233.74 9.29
 -2 -1 1 235.31 9.03
 2 1 0 -0.97 0.91
 -2 -1 0 2.27 0.74
 -2 -1 -1 622.94 16.05
 -2 -1 -1 634.12 13.26
 2 1 1 586.43 12.8
 2 1 2 297.18 8.73
 -2 -1 -2 327.37 12.64
 -2 -1 -2 326.75 12.98
 -2 -1 -2 323.6 7.61
 -2 -1 -3 486.85 17.28
 -2 -1 -3 493.94 17.48
 -2 -1 -3 485.41 10.38
 2 1 3 443.48 9.64
 -2 -1 -4 116.45 9.22
 -2 -1 -4 108.5 8.75
 -2 -1 -4 128.26 6.15
 -2 -1 -5 18.17 3.89
 -2 -1 -5 17.46 2.46
 -2 -1 -6 60.29 7.93
 -2 -1 -6 58.01 5.05
 -2 -1 -7 2.43 1.52
 -2 -1 -7 0.69 0.79
 -2 -1 -8 115.37 12.19
 -2 -1 -9 68.53 9.85
 2 1 9 58.84 7.26
 -2 -1 -10 1.4 2.26
 -2 -1 -11 8.71 3.89
 1 2 -13 1.57 2.28
 1 2 -12 38.1 8.41
 -1 -2 12 26.8 5.87
 1 2 -11 29.98 6.68
 -1 -2 11 19.63 4.54
 -1 -2 11 22.19 4.86
 1 2 -11 27.19 6.4
 -1 -2 10 45.94 6.9
 1 2 -10 47.44 7.96
 1 2 -10 40.95 6.59
 -1 -2 10 44.83 6.57
 1 2 -10 51.01 8.47
 1 2 -9 449.59 22.92
 1 2 -9 429.62 21.21
 1 2 -9 470.33 24.54
 -1 -2 9 408.55 18.64
 -1 -2 9 422.68 19.94
 -1 -2 8 151.26 10.9
 1 2 -8 151.46 12.91
 1 2 -8 152.49 11.99
 1 2 -8 146.3 12.29
 -1 -2 8 147.91 10.94
 -1 -2 7 23.03 3.67
 -1 -2 7 23.8 3.86
 1 2 -7 26.53 4.7
 1 2 -7 22.21 4.55
 1 2 -7 22.11 4.39
 -1 -2 6 247.43 11.88
 1 2 -6 220.99 12.42
 1 2 -6 223.97 13.54
 -1 -2 6 220.27 10.94
 -1 -2 5 1973.95 31.68
 1 2 -5 1938.97 34.53
 1 2 -5 2002.44 35.58
 1 2 -5 1960.48 30.05
 1 2 -4 578.51 14.86
 1 2 -4 566.29 15.77
 1 2 -4 554.66 16.93
 1 2 -4 591.15 14.71
 1 2 -4 547.69 8.27
 1 2 -4 542.06 16.93
 1 2 -3 810.6 12.26
 1 2 -3 812.43 18.62
 1 2 -3 836.54 19.69
 1 2 -3 865.8 19.12
 1 2 -2 43.24 3.16
 -1 -2 2 43.82 3.89
 1 2 -2 40.03 3.87
 1 2 -2 37.42 3.52
 -1 -2 2 45.67 3.92
 -1 -2 1 0.05 0.93
 1 2 -1 17.27 3.6
 -1 -2 1 1.05 0.9
 1 2 -1 11.77 2.3
 1 2 0 378.62 10.92
 -1 -2 0 378.86 10.52
 -1 -2 0 365.05 7.72
 -1 -2 -1 583.22 12.32
 1 2 1 552.46 12.34
 -1 -2 -1 601.29 15.8
 -1 -2 -2 143.39 8.33
 -1 -2 -2 149.74 8.75
 -1 -2 -3 143.87 9.44
 -1 -2 -3 142.3 9.27
 -1 -2 -4 514.53 19.52
 -1 -2 -4 497.09 18.86
 -1 -2 -5 489.35 19.81
 1 2 6 0.36 0.81
 -1 -2 -6 5.22 2.64
 1 2 7 153.33 11.34
 -1 -2 -7 179.65 14.77
 -1 -2 -8 205.38 16.36
 1 2 8 194.43 13.41
 1 2 9 2.36 1.2
 -1 -2 -9 6.06 3.01
 -1 -2 -10 6.71 3.04
 -1 -2 -11 2.97 2.73
 0 3 -13 33.57 8.25
 0 3 -13 16.34 5.03
 0 3 -12 0.72 2.41
 0 3 -12 0.35 1.04
 0 3 -11 1.43 0.2
 0 3 -11 3.88 2.74
 0 -3 11 0.96 0.75
 0 3 -11 1.19 1.12
 0 -3 10 81.18 8.09
 0 -3 10 62.8 8.4
 0 3 -10 73.22 10.15
 0 3 -10 68.84 9.64
 0 3 -10 66.8 8.99
 0 3 -9 0.06 0.9
 0 -3 9 1.11 0.77
 0 3 -9 0.46 0.64
 0 -3 9 0.27 1.27
 0 3 -9 1.9 1.41
 0 3 -8 319.47 18.61
 0 3 -8 345.93 18.58
 0 3 -8 329.64 18.15
 0 -3 8 334.88 14.75
 0 3 -7 705.49 25.2
 0 3 -7 730.12 25.07
 0 3 -7 715.86 25.03
 0 -3 7 721.54 20.07
 0 3 -6 8.11 2.27
 0 3 -6 10.96 2.86
 0 -3 6 3.01 0.81
 0 -3 6 11.31 2.12
 0 3 -5 351.64 15.2
 0 3 -5 360.21 15.39
 0 3 -4 201.4 7.59
 0 3 -4 192.07 10.02
 0 3 -4 190.58 10.37
 0 -3 4 172.28 6.93
 0 3 -3 1068.09 21.93
 0 -3 3 1084.4 18.45
 0 3 -3 1055.37 18.02
 0 3 -3 1072.43 23.07
 0 -3 2 450.49 12.66
 0 3 -2 425.1 12.37
 0 3 -2 421.5 13.27
 0 3 -1 427.38 13
 0 3 -1 446.71 12.3
 0 -3 1 472.22 12.2
 0 3 0 119.82 7.24
 0 3 0 111.98 5.1
 0 -3 0 120.51 5.25
 0 3 1 264.69 11.58
 0 -3 -1 268.45 10.62
 0 -3 -2 310.77 12.48
 0 -3 -2 324.65 12.63
 0 3 2 324.43 13.31
 0 -3 -3 107.3 8.24
 0 -3 -3 102.49 7.96
 0 3 3 105.84 7.93
 0 -3 -4 282.04 14.18
 0 -3 -4 278.88 14
 0 3 4 282.68 13.71
 0 -3 -5 4.25 0.65
 0 3 5 8.26 2.65
 0 -3 -5 8.3 0.88
 0 -3 -5 8.64 2.62
 0 3 5 5.67 1.04
 0 -3 -6 52.91 7.61
 0 3 6 52.04 6.67
 0 3 7 4.45 2.14
 0 -3 -7 0.32 0.1
 0 -3 -8 44.5 7.48
 0 3 8 47.67 6.75
 0 -3 -9 12.56 4.06
 0 -3 -10 13.23 4.35
 0 -3 -11 44.53 9.09
 -1 4 -13 3.23 2.49
 -1 4 -13 6.93 3.73
 -1 4 -12 2.06 2.34
 -1 4 -12 -0.01 0.64
 -1 4 -11 52.15 9.17
 -1 4 -11 48.29 8.15
 -1 4 -10 1.6 1.88
 -1 4 -10 -1.22 1.86
 -1 4 -10 0.33 0.63
 -1 4 -9 90.85 11
 -1 4 -9 78.48 9.53
 -1 4 -9 86.9 9.93
 -1 4 -8 11.07 3.5
 -1 4 -8 10.65 3.2
 -1 4 -8 11.35 3.26
 -1 4 -7 9.35 2.9
 -1 4 -7 8.34 2.6
 -1 4 -7 8.79 2.84
 -1 4 -6 2.09 1.38
 -1 4 -6 1.11 0.22
 -1 4 -6 1.73 0.81
 -1 4 -5 526.3 15.11
 -1 4 -5 529.29 20.71
 -1 4 -5 542.08 19.24
 -1 4 -4 799.72 19.01
 -1 4 -4 787.13 20.32
 -1 4 -3 493.38 15.13
 -1 4 -3 486.84 14.84
 -1 4 -3 489.38 16.97
 -1 4 -2 775.78 19.17
 -1 4 -2 761.61 19.37
 -1 4 -1 -0.65 0.74
 -1 4 -1 0.25 0.57
 -1 4 0 43.54 4.94
 -1 4 0 37.7 3.67
 1 -4 -1 493.61 13.81
 -1 4 1 462.53 11.85
 1 -4 -2 820.84 20.02
 1 -4 -2 865.76 20.79
 -1 4 2 884.96 23.98
 1 -4 -3 1621.45 31.6
 1 -4 -3 1583.87 31.5
 -1 4 3 1661.95 34.6
 -1 4 4 -1.65 1.5
 -1 4 4 -1.58 0.68
 1 -4 -4 -0.49 1.19
 1 -4 -5 65.71 7.4
 1 -4 -5 45.59 3.91
 -1 4 5 62.53 7.38
 1 -4 -6 152 12.68
 -1 4 6 133.52 10.93
 -1 4 7 14.36 3.81
 1 -4 -7 14.02 3.97
 -1 4 8 10.2 3
 1 -4 -8 8.56 3.06
 1 -4 -9 47.88 8.2
 1 -4 -10 6.59 3.42
 1 -4 -11 4.29 2.67
 -2 5 -13 -0.12 1.29
 -2 5 -13 -0.12 0.95
 -2 5 -12 10.12 4.13
 -2 5 -12 6.15 3.4
 -2 5 -11 2.16 0.99
 -2 5 -11 2.41 1.49
 -2 5 -10 60.09 9.05
 -2 5 -10 56.64 8.82
 -2 5 -9 6.14 2.97
 -2 5 -9 5.94 2.42
 -2 5 -9 8.25 3.02
 -2 5 -8 6.47 2.56
 -2 5 -8 6.72 2.33
 -2 5 -8 6 2.83
 -2 5 -7 5.38 2.24
 -2 5 -7 3.98 2.27
 -2 5 -7 6.76 2.72
 -2 5 -6 25.62 4.06
 -2 5 -6 30.04 5.55
 -2 5 -6 27.2 4.41
 -2 5 -5 46.1 5.24
 -2 5 -5 51.18 5.51
 -2 5 -5 46.63 6.48
 -2 5 -5 45.95 5.27
 -2 5 -4 84.59 7.15
 -2 5 -4 83.93 8.13
 -2 5 -4 83.83 6.46
 -2 5 -3 74.35 6.75
 -2 5 -3 67.25 5.33
 -2 5 -3 71.75 7.1
 -2 5 -2 1.39 0.94
 -2 5 -2 2.34 0.9
 -2 5 -2 1.53 0.53
 -2 5 -1 240.29 12.41
 -2 5 -1 231.86 11.48
 -2 5 0 0.8 0.58
 -2 5 0 -0.49 1.19
 2 -5 0 0.52 0.24
 2 -5 -1 0.19 0.39
 -2 5 1 -0.71 0.99
 -2 5 1 -1.05 1.29
 2 -5 -1 0.76 0.49
 -2 5 2 0.43 0.5
 2 -5 -2 0.71 0.53
 -2 5 2 0.88 0.26
 2 -5 -3 1.24 0.7
 -2 5 3 1.93 1.04
 2 -5 -3 0.63 0.15
 -2 5 4 80.31 8.4
 2 -5 -4 67.15 6.64
 2 -5 -5 393.12 19.52
 -2 5 5 389.8 19.39
 -2 5 6 23.58 4.78
 2 -5 -6 18.11 4.17
 -2 5 7 1.19 1.74
 2 -5 -7 -1.51 1.95
 -2 5 8 12.36 3.63
 2 -5 -8 11.37 3.67
 2 -5 -9 1.45 1.89
 2 -5 -10 1.13 1.25
 2 -5 -11 19.04 6.13
 -3 6 -12 5.11 3.08
 -3 6 -12 1.93 1.62
 -3 6 -11 0.75 0.73
 -3 6 -11 -0.68 1.37
 -3 6 -10 20.63 5.68
 -3 6 -10 45.51 8.27
 -3 6 -9 90.41 10.43
 -3 6 -9 90.63 11.36
 -3 6 -8 33.08 6.63
 -3 6 -8 33.98 5.97
 -3 6 -8 25.06 5.02
 -3 6 -7 147.33 11.82
 -3 6 -7 148.35 11.17
 -3 6 -7 165.84 14.93
 -3 6 -6 14.2 3.22
 -3 6 -6 16.6 3.51
 -3 6 -6 17.47 4.31
 -3 6 -5 195.28 10.68
 -3 6 -5 228.62 11.65
 -3 6 -5 246.52 14.07
 -3 6 -5 233.92 15.47
 -3 6 -4 24.35 4.73
 -3 6 -4 22.24 3.12
 -3 6 -4 25.01 3.55
 -3 6 -4 25.6 4.47
 -3 6 -3 154.77 11.08
 -3 6 -3 150.05 11.37
 -3 6 -3 146.76 7.53
 -3 6 -2 79.36 8.08
 -3 6 -2 65.73 7.23
 -3 6 -2 69.29 4.77
 -3 6 -1 120.79 10.09
 -3 6 -1 117.16 9.26
 -3 6 0 603.54 22.86
 -3 6 0 653.67 21.63
 -3 6 1 7.43 1.73
 3 -6 -1 7.22 1.62
 3 -6 -1 11.11 2.11
 -3 6 1 8.2 2.63
 3 -6 -2 20.32 3.06
 3 -6 -2 16.38 2.74
 -3 6 2 18.72 3.4
 -3 6 2 17.95 4.12
 3 -6 -3 65.39 6.05
 -3 6 3 72.35 8.37
 3 -6 -4 193.69 12.3
 -3 6 4 198.66 14.45
 3 -6 -5 21.16 4.23
 -3 6 5 21.98 4.87
 3 -6 -6 26.38 5.1
 -3 6 6 28.25 5.6
 3 -6 -7 3.78 1.87
 -3 6 7 4.84 2.29
 -3 6 8 17.49 4.76
 3 -6 -8 9.14 3.55
 3 -6 -9 0.39 0.65
 3 -6 -10 9.47 3.88
 -4 7 -11 5.2 3.21
 -4 7 -11 4.12 2.55
 -4 7 -10 37.77 7.83
 -4 7 -10 19.76 5.36
 -4 7 -9 19.04 4.59
 -4 7 -9 11.62 3.78
 -4 7 -8 9.01 3.02
 -4 7 -8 9.79 4
 -4 7 -7 6.11 2.33
 -4 7 -7 5 2.07
 -4 7 -7 5.19 2.61
 -4 7 -6 2.85 1.5
 -4 7 -6 7.06 3.11
 -4 7 -6 3.38 1.63
 -4 7 -5 25.55 5.16
 -4 7 -5 26.85 3.95
 -4 7 -5 28.16 3.96
 -4 7 -5 28.39 5.19
 -4 7 -4 214.12 14.61
 -4 7 -4 195.74 9.32
 -4 7 -4 216.78 15.68
 -4 7 -4 177.06 8.83
 -4 7 -3 217.46 14.78
 -4 7 -3 188.01 7.66
 -4 7 -3 196.18 8.09
 -4 7 -3 222.03 15.25
 -4 7 -2 103.49 10.26
 -4 7 -2 108.57 10.21
 -4 7 -2 101.82 5.22
 -4 7 -1 40.63 6.42
 4 -7 1 29.4 2.45
 -4 7 -1 33.37 5.48
 -4 7 -1 37.19 2.88
 4 -7 0 524.71 11.84
 -4 7 0 573.97 24.48
 -4 7 0 537.72 21.98
 -4 7 1 40.69 6.56
 4 -7 -1 32.28 3.14
 -4 7 1 37.06 5.42
 -4 7 2 100.51 10.68
 4 -7 -2 84.43 6.35
 -4 7 2 104.34 9.19
 4 -7 -3 37.99 4.65
 -4 7 3 41.47 6.81
 -4 7 4 18.25 4.65
 4 -7 -4 16.92 3.38
 -4 7 5 1.7 1.43
 4 -7 -5 1.79 1.24
 -4 7 6 11.31 3.61
 4 -7 -6 9.66 3.03
 4 -7 -7 12.61 3.85
 -4 7 7 8.09 3.33
 4 -7 -8 14.36 4.51
 -4 7 8 11.51 3.82
 4 -7 -9 1.95 1.2
 -5 8 -10 14.15 5.18
 -5 8 -9 34.3 7.93
 -5 8 -8 33.36 7.67
 -5 8 -7 9.55 3.95
 -5 8 -6 61.33 9.45
 -5 8 -5 28.3 6.15
 -5 8 -4 124.72 12.25
 -5 8 -4 118.84 12.53
 -5 8 -3 11.77 3.95
 -5 8 -3 12.99 3.88
 -5 8 -2 167.97 14.05
 -5 8 -2 155.04 13.39
 -5 8 -1 24.2 5.21
 -5 8 -1 27.35 5.57
 -5 8 0 0.36 0.52
 -5 8 0 1.89 1.54
 -5 8 1 14.93 4.09
 -5 8 1 13.48 4.22
 -5 8 2 9.05 3.45
 -5 8 2 12.56 3.74
 -5 8 3 45.15 7.77
 -5 8 3 44.2 6.63
 -5 8 4 24.76 5.42
 -5 8 5 28.07 6.23
 -5 8 6 8.92 3.27
 -5 8 7 21.42 5.71
 -5 8 8 -0.17 1.02
 -6 9 -9 11.53 4.87
 -6 9 -8 25.52 6.98
 -6 9 -7 0.5 0.98
 -6 9 -6 82.52 11.61
 -6 9 -5 81.17 11.78
 -6 9 -4 34.5 7.25
 -6 9 -4 37.64 7.39
 -6 9 -3 43 8
 -6 9 -3 42.34 7.6
 -6 9 -2 116.95 12.75
 -6 9 -2 118.17 12.97
 -6 9 -1 6.08 2.63
 -6 9 -1 7.47 3.18
 -6 9 -1 8.16 2.47
 -6 9 0 2.55 1.79
 -6 9 0 5.79 3.3
 -6 9 1 18.75 4.76
 -6 9 1 22.16 5.77
 -6 9 2 141 14.33
 -6 9 2 140.03 13.23
 -6 9 3 2.23 1.59
 -6 9 3 0.71 1.34
 -6 9 4 18.78 5.32
 -6 9 5 0.88 0.5
 -6 9 6 0.61 0.88
 -6 9 7 9.77 4.55
 -7 10 -7 18.68 5.84
 -7 10 -6 29.87 7.32
 -7 10 -5 10.32 4.61
 -7 10 -4 9.49 4.37
 -7 10 -3 6.65 2.97
 -7 10 -3 7.49 3.21
 -7 10 -2 -0.19 1.31
 -7 10 -2 1.65 2.27
 -7 10 -1 9.08 3.95
 -7 10 -1 8.77 3.96
 -7 10 0 12.03 4.14
 -7 10 0 14.12 5.15
 -7 10 1 69.36 9.06
 -7 10 1 66.58 10.91
 -7 10 1 55.01 9.07
 -7 10 2 -1.35 1.5
 -7 10 2 0.04 1.33
 -7 10 2 2.6 2.67
 -7 10 3 48.18 8.61
 -7 10 3 50.39 9.47
 -7 10 3 43.65 7.89
 -7 10 4 3.68 2.58
 -7 10 4 1.06 1.29
 -7 10 5 -1.52 1.72
 -7 10 5 0.03 0.76
 7 -10 -5 0.62 1.07
 -7 10 6 8.17 3.88
 -8 11 -4 9.97 4.66
 -8 11 -3 6.36 3.64
 -8 11 -2 7.45 3.66
 -8 11 -2 8.53 3.84
 -8 11 -1 8.93 4.05
 -8 11 -1 12.4 5.02
 -8 11 0 6.9 3.7
 -8 11 0 11.11 4.28
 -8 11 1 -1.63 1.85
 -8 11 1 3.05 2.44
 -8 11 2 21.26 6.19
 -8 11 2 28.69 7.33
 -8 11 3 2.34 2.07
 -8 11 3 4.92 3.81
 -8 11 4 -0.05 0.78
 8 -11 -4 0.51 1.44
 11 -7 -7 11.23 4.66
 -11 7 7 17.36 6.39
 11 -7 -6 41.93 8.81
 -11 7 6 43.35 9.06
 11 -7 -5 55.54 9.99
 -11 7 5 45.88 9
 11 -7 -4 0.66 2.3
 -11 7 4 -0.65 1.91
 11 -7 -3 9.54 4.38
 11 -7 -2 1.67 0.75
 11 -7 -1 2.15 1.33
 11 -7 0 -0.72 1.31
 11 -7 1 53.94 10.13
 -11 7 -1 58.06 10.37
 -11 7 -2 -0.75 0.42
 11 -7 2 -0.09 1.07
 -11 7 -3 12.58 4.87
 11 -7 3 8.79 4.39
 11 -7 4 0.55 1.3
 11 -7 5 0 0.64
 -10 6 8 2.29 1.87
 10 -6 -8 -1.96 2.13
 -10 6 7 50.7 9.43
 10 -6 -7 40.65 8.01
 10 -6 -6 6.68 2.88
 -10 6 6 7.62 3.61
 10 -6 -5 26.33 6.28
 -10 6 5 25.09 6.52
 10 -6 -4 26.78 6.71
 -10 6 4 24.74 6.15
 10 -6 -3 22.66 6.14
 -10 6 3 23.45 5.55
 10 -6 -2 1.42 0.69
 10 -6 -1 20.73 6.13
 10 -6 0 54.55 9.39
 10 -6 1 0.32 1.85
 10 -6 2 6.58 3.16
 -10 6 -2 22.69 6.12
 -10 6 -3 12.62 4.21
 10 -6 3 8.08 3.77
 -10 6 -4 4.27 2.69
 10 -6 4 3.1 2.49
 -10 6 -5 2.39 2.03
 10 -6 5 8.49 4.35
 -10 6 -6 -0.65 1.28
 -9 5 9 4.39 2.55
 9 -5 -9 4.9 2.58
 9 -5 -8 28.56 6.18
 -9 5 8 37.54 8.47
 -9 5 7 1.33 1.88
 9 -5 -7 -2.02 2.09
 -9 5 6 44.89 8.16
 9 -5 -6 39.38 7.35
 -9 5 5 156.76 15.28
 9 -5 -5 157.13 15.02
 -9 5 4 163.64 15.12
 9 -5 -4 168.66 15.63
 -9 5 3 24.89 5.43
 9 -5 -3 25.42 6.11
 9 -5 -2 5.1 2.59
 9 -5 -1 1.35 1.96
 9 -5 0 4.56 1.95
 9 -5 1 90.55 11.38
 -9 5 -2 23.16 5.67
 9 -5 2 20.1 5.15
 -9 5 -3 13.8 4.41
 9 -5 3 13.77 4.38
 -9 5 -4 8.71 3.78
 9 -5 4 4.25 3.17
 -9 5 -5 4.86 3.11
 9 -5 5 15.54 5.12
 -9 5 -6 7.49 3.64
 -9 5 -7 1.24 1.42
 -8 4 10 17.22 5.33
 -8 4 9 -1.62 1.47
 8 -4 -9 0.69 1.09
 -8 4 8 11.48 4.42
 8 -4 -8 9.43 3.03
 8 -4 -8 8.95 2.99
 -8 4 7 42.4 8.27
 8 -4 -7 30.78 6.06
 8 -4 -7 37.42 6.06
 8 -4 -7 34.8 5.48
 8 -4 -6 71.88 9.43
 8 -4 -6 58.92 6.64
 8 -4 -6 68.8 7.43
 -8 4 6 69.87 9.99
 8 -4 -5 3.52 2.12
 8 -4 -5 1.34 0.76
 -8 4 5 0.53 0.87
 8 -4 -5 1.68 1.16
 -8 4 4 64.2 9.02
 8 -4 -4 56.82 5.52
 8 -4 -4 63.83 8.87
 8 -4 -3 4.24 1.32
 -8 4 3 7.47 2.85
 8 -4 -3 3.63 2.61
 8 -4 -2 261.28 9.97
 8 -4 -2 292.96 18.74
 8 -4 -1 127.9 7.03
 8 -4 -1 137.55 12.81
 8 -4 0 41.66 6.97
 -8 4 -1 60.4 5.38
 8 -4 1 57.2 8.34
 -8 4 -2 4.14 1.68
 8 -4 2 4.18 2.34
 -8 4 -3 0.2 0.21
 8 -4 3 -1.4 1.75
 -8 4 -3 1.24 1.55
 -8 4 -4 27.45 5.95
 -8 4 -4 32.31 5.21
 8 -4 4 29.23 6.04
 -8 4 -5 4.53 2.09
 8 -4 5 4.35 2.31
 -8 4 -6 10.27 3.64
 8 -4 6 15.56 5.17
 -8 4 -7 4.44 2.75
 8 -4 7 14.17 5.2
 8 -4 8 7.87 3.93
 7 -3 -12 -0.59 0.72
 7 -3 -11 -0.06 0.84
 -7 3 11 -4.3 3.39
 -7 3 10 84.51 12.16
 7 -3 -10 83.86 10.84
 7 -3 -10 54.33 8.75
 7 -3 -9 44.29 6.6
 -7 3 9 38.37 8.02
 7 -3 -9 33.1 6.37
 7 -3 -9 42.41 7.7
 7 -3 -8 11.54 3.62
 -7 3 8 9.45 4.01
 7 -3 -8 10.24 3.47
 7 -3 -8 13.33 3.82
 -7 3 7 50.89 8.25
 7 -3 -7 52.73 7.12
 7 -3 -7 46.01 6.46
 7 -3 -7 46.36 6.83
 -7 3 6 -0.52 0.64
 7 -3 -6 -1.36 1.83
 7 -3 -6 -1.32 1.22
 7 -3 -6 0.21 0.02
 7 -3 -5 43.39 5.6
 7 -3 -5 47.85 7.15
 -7 3 5 47.67 7.39
 -7 3 4 114.34 11.02
 7 -3 -4 106.66 10.75
 7 -3 -4 92.73 7.31
 -7 3 3 7.47 2.9
 7 -3 -3 4.26 1.83
 7 -3 -3 4.93 1.66
 7 -3 -2 63.57 5.39
 7 -3 -2 88.81 9.71
 7 -3 -1 1.51 0.73
 -7 3 0 51.08 4.63
 7 -3 0 54.21 7.4
 7 -3 1 123.43 11.4
 -7 3 -1 115.69 7.9
 -7 3 -1 131.72 8.47
 -7 3 -2 113.73 8.12
 7 -3 2 102.62 10.54
 -7 3 -2 120.19 8.97
 7 -3 2 100.75 10.16
 -7 3 -3 3.09 2.03
 7 -3 3 3.81 2.23
 -7 3 -3 3.24 1.3
 7 -3 3 1.19 1.12
 -7 3 -4 1.12 1.01
 7 -3 4 2.44 2.18
 -7 3 -4 0.92 0.69
 7 -3 4 -0.93 0.93
 -7 3 -5 0.47 0.15
 -7 3 -5 1.28 1.53
 7 -3 5 -0.74 0.81
 7 -3 5 0.66 0.6
 7 -3 6 29.8 7.18
 -7 3 -6 30.07 5.75
 -7 3 -6 32.48 6.25
 7 -3 7 43.47 8.47
 -7 3 -7 38 6.78
 -7 3 -7 34.95 6.52
 7 -3 8 5.86 3.23
 -7 3 -8 5.06 2.67
 -7 3 -9 -0.3 1.34
 -7 3 -10 0.13 0.77
 6 -2 -13 -0.21 0.77
 6 -2 -12 7.49 3.72
 -6 2 12 4.24 2.47
 -6 2 11 31.67 7.44
 6 -2 -11 32.15 7
 6 -2 -11 29.55 6.75
 6 -2 -10 15.33 4.6
 -6 2 10 17.96 5.36
 6 -2 -10 13.88 4.46
 6 -2 -9 12.76 4.19
 -6 2 9 11.46 4.1
 6 -2 -9 9.83 3.54
 6 -2 -9 15.11 3.81
 6 -2 -8 -1.7 1.69
 -6 2 8 0.54 1.28
 6 -2 -8 0.2 0.81
 6 -2 -8 0.16 0.74
 -6 2 7 252.02 17.58
 6 -2 -7 255.24 15.33
 6 -2 -7 225.31 14.56
 6 -2 -7 237.36 14.91
 6 -2 -6 30.25 5.11
 6 -2 -6 28.48 4.89
 -6 2 6 27.86 5.59
 6 -2 -5 139.99 10.03
 6 -2 -5 157.02 11.75
 -6 2 5 161.82 12.79
 -6 2 4 215.02 14.66
 6 -2 -4 201.03 11.19
 6 -2 -4 212.97 13.88
 -6 2 3 251.53 15.32
 6 -2 -3 252.62 14.9
 6 -2 -3 214.22 10.88
 6 -2 -2 23.51 4.52
 6 -2 -1 540.02 22.22
 6 -2 0 31.61 4.45
 -6 2 0 33.96 4.11
 6 -2 0 36.88 5.49
 6 -2 1 201.78 12.27
 -6 2 -1 207.24 10.56
 -6 2 -1 200.98 10.7
 6 -2 1 205.83 13.41
 6 -2 2 17.28 3.93
 -6 2 -2 19.26 3.49
 -6 2 -2 21.29 3.6
 6 -2 2 23.83 4.68
 -6 2 -3 7.54 2.52
 6 -2 3 8.34 2.86
 -6 2 -3 8.01 2.32
 -6 2 -3 6.93 2.14
 6 -2 3 7.83 2.55
 -6 2 -4 22.85 4.51
 6 -2 4 25.54 5.6
 6 -2 4 25.34 4.72
 -6 2 -4 22.52 4.23
 6 -2 5 3.04 1.66
 6 -2 5 1.71 0.57
 -6 2 -5 5.24 2.18
 -6 2 -5 3.76 1.89
 6 -2 6 84.12 11.09
 -6 2 -6 88.52 10.24
 -6 2 -6 86.22 9.37
 6 -2 7 5 2.83
 -6 2 -7 6.52 2.64
 -6 2 -7 3.9 1.73
 -6 2 -8 44.61 7.97
 6 -2 8 52.63 9.42
 6 -2 9 2.46 2.98
 -6 2 -9 2.26 2.21
 -6 2 -10 2.44 2.67
 5 -1 -13 3.24 2.65
 -5 1 13 0.07 0.98
 -5 1 12 2.86 2.38
 5 -1 -12 6.84 3.63
 5 -1 -12 6.09 3.47
 -5 1 11 1.86 1.5
 5 -1 -11 5.14 3.04
 5 -1 -11 5.9 2.97
 5 -1 -10 6.64 3.37
 -5 1 10 4.51 2.72
 5 -1 -10 3.58 2.21
 -5 1 9 152.01 14.17
 5 -1 -9 163.46 14.42
 5 -1 -9 131.38 12.78
 5 -1 -9 153.11 10.88
 -5 1 8 18.05 4.69
 5 -1 -8 20.74 3.7
 5 -1 -8 13.51 3.88
 5 -1 -8 19.51 4.53
 -5 1 7 159.91 13.43
 -5 1 7 125.45 5.6
 5 -1 -7 177.29 11.47
 5 -1 -7 157.43 12.12
 5 -1 -7 173.66 13.19
 -5 1 6 118.79 10.72
 5 -1 -6 112.32 9.21
 5 -1 -6 108.28 9.89
 -5 1 5 240.59 15.03
 5 -1 -5 220.74 12.71
 5 -1 -5 235.17 13.28
 5 -1 -4 0.68 0.34
 5 -1 -4 1.47 0.79
 5 -1 -3 29.47 4.64
 5 -1 -3 27.7 3.91
 -5 1 3 32.3 4.83
 5 -1 -2 577.61 20.56
 5 -1 -1 1059.86 20.39
 5 -1 -1 1070.39 27.66
 5 -1 0 165.95 9.26
 5 -1 0 172.31 11.05
 5 -1 1 -0.41 0.49
 -5 1 -1 0.87 0.71
 5 -1 1 -0.77 0.66
 5 -1 2 83.8 8.05
 -5 1 -2 84.33 7.12
 -5 1 -2 89.85 7.31
 5 -1 2 95.84 8.05
 5 -1 3 186.85 12.87
 -5 1 -3 183.07 11.8
 -5 1 -3 194.82 12.1
 -5 1 -3 186.78 11.08
 5 -1 3 191.85 11.38
 -5 1 -4 1.73 1.04
 -5 1 -4 1.14 0.7
 5 -1 4 1.54 1.15
 -5 1 -4 1.25 0.94
 5 -1 4 1.83 0.55
 -5 1 -5 31.81 5.4
 5 -1 5 33.45 6.28
 5 -1 5 32.27 4.43
 -5 1 -5 36.2 5.12
 5 -1 6 7.37 2.92
 -5 1 -6 12.32 3.85
 -5 1 -6 10.8 2.83
 5 -1 7 6.87 2.62
 -5 1 -7 5.93 2.58
 -5 1 -7 6.3 2.37
 5 -1 8 -0.91 1.07
 -5 1 -8 0.67 0.95
 5 -1 9 12.5 4.81
 -5 1 -9 11.23 4.45
 5 -1 10 13.7 5.45
 -5 1 -10 16.21 5.27
 -4 0 14 -0.22 1.38
 4 0 -13 7.15 3.52
 -4 0 13 3.48 2.51
 4 0 -12 55.7 9.78
 4 0 -12 59.69 10.25
 4 0 -11 4.72 3.06
 -4 0 11 -0.06 1.6
 4 0 -11 3.53 2.2
 4 0 -10 38.21 7.42
 -4 0 10 34.8 6.59
 4 0 -10 31.3 6.44
 -4 0 9 9.47 3.13
 4 0 -9 10.68 3.65
 -4 0 9 10.3 2.49
 4 0 -9 11.77 2.93
 4 0 -9 8.62 3.37
 -4 0 8 137.6 12.18
 -4 0 8 131.89 7.8
 4 0 -8 160.12 10.4
 4 0 -8 125.68 11.51
 4 0 -8 140.85 12.64
 -4 0 7 99.2 9.92
 4 0 -7 60.32 3.34
 -4 0 7 70.96 4.88
 4 0 -7 95.62 9.59
 4 0 -7 96.53 8
 -4 0 6 8.33 2.68
 4 0 -6 4.5 1.06
 4 0 -6 8.72 2.54
 4 0 -6 8.95 2.19
 4 0 -5 0.45 0.72
 4 0 -5 1.08 0.68
 4 0 -5 -0.65 0.81
 -4 0 4 195.55 12.33
 4 0 -4 159.73 7.82
 4 0 -4 183.83 10.7
 4 0 -4 177.28 10.36
 4 0 -3 264.02 12.54
 4 0 -2 119.59 4.59
 4 0 -2 122.37 8.36
 4 0 -1 519.64 17.06
 4 0 0 1132.69 24.87
 -4 0 -1 3593.17 45.26
 4 0 1 3507.17 43.28
 -4 0 -2 22.17 3.64
 -4 0 -2 21.72 3.7
 4 0 2 22.73 3.36
 -4 0 -3 130.68 9.69
 -4 0 -3 126.45 9.68
 -4 0 -3 140.36 8.16
 4 0 3 123.42 7.79
 -4 0 -4 2.2 0.77
 -4 0 -4 1.29 1.14
 -4 0 -4 1.87 1.13
 4 0 4 2.61 1.09
 4 0 5 39.1 3.92
 -4 0 -5 42.25 6.19
 -4 0 -5 45.7 5.14
 -4 0 -6 -0.77 0.7
 -4 0 -6 0.82 0.7
 -4 0 -7 122.67 12.93
 -4 0 -8 30.06 6.49
 4 0 9 2.82 1.28
 -4 0 -9 4.43 2.72
 4 0 10 3.65 2.51
 -4 0 -10 2.51 2.39
 -3 -1 13 2.18 1.67
 3 1 -13 5.41 2.55
 -3 -1 12 7.77 3.44
 3 1 -12 10.93 4.02
 3 1 -12 12.58 4.68
 3 1 -11 31.8 7.59
 -3 -1 11 21.48 5.28
 3 1 -11 25.82 6.22
 -3 -1 10 41.67 6.76
 -3 -1 10 43.84 5.86
 3 1 -10 40.15 7.46
 3 1 -10 52.46 8.55
 3 1 -9 20.9 3.79
 -3 -1 9 18.05 4.3
 -3 -1 9 18.51 3.38
 3 1 -9 18.05 4.71
 3 1 -9 22.14 5.19
 -3 -1 8 49.46 6.69
 -3 -1 8 54.88 5.61
 3 1 -8 53.09 7.6
 3 1 -8 61.7 6.39
 3 1 -8 48.36 7.05
 -3 -1 7 574.43 22.43
 3 1 -7 620.62 19.88
 3 1 -7 619.18 24.35
 -3 -1 6 639.06 22.35
 3 1 -6 620.07 21.9
 3 1 -6 631.09 19.53
 -3 -1 5 288.39 14.5
 3 1 -5 253.29 11.83
 3 1 -5 257.04 13.47
 3 1 -4 3.57 1.62
 3 1 -4 2.12 1.55
 3 1 -3 1106.96 23.88
 3 1 -2 171.07 9.29
 3 1 -1 1124.59 22.87
 3 1 0 238.11 10.19
 -3 -1 -1 425.75 15.16
 3 1 1 402.11 13.03
 -3 -1 -2 -0.69 1.02
 3 1 2 -0.29 0.4
 -3 -1 -2 0.94 0.61
 -3 -1 -3 44.68 5.57
 -3 -1 -3 45.25 5.67
 -3 -1 -3 49.88 3.89
 -3 -1 -3 37.12 3.61
 3 1 3 45.26 3.95
 -3 -1 -4 17.55 3.83
 -3 -1 -4 18.78 3.96
 -3 -1 -4 16.46 2.38
 3 1 4 14.24 2.02
 3 1 5 11.62 1.54
 -3 -1 -5 12.23 3.34
 -3 -1 -5 16.14 2.58
 -3 -1 -6 234.8 15.59
 -3 -1 -6 258.42 10.7
 -3 -1 -7 63.53 9.36
 -3 -1 -8 1.43 1.57
 -3 -1 -9 75.81 10.7
 -3 -1 -10 45.47 8.7
 2 2 -13 25.94 7.09
 -2 -2 12 12.07 3.9
 2 2 -12 11.06 3.97
 2 2 -12 11.83 4.64
 2 2 -11 3.84 3.08
 2 2 -11 1.91 1
 -2 -2 11 4.55 2.17
 -2 -2 11 4.77 2.79
 2 2 -10 15.57 4.67
 -2 -2 10 11.51 3.5
 -2 -2 10 11.11 3.1
 2 2 -10 10.89 3.82
 -2 -2 9 67.34 7.69
 2 2 -9 74.63 9.38
 2 2 -9 75.58 9.54
 2 2 -8 -0.34 1.38
 2 2 -8 0.68 0.75
 -2 -2 8 0.48 0.74
 2 2 -8 0.46 0.29
 2 2 -7 10.94 2.55
 2 2 -7 9.01 2.61
 -2 -2 7 11.48 2.86
 2 2 -7 8.18 2.55
 2 2 -6 188.16 10.89
 2 2 -6 162.8 10.92
 2 2 -6 165.05 11.5
 -2 -2 6 180.96 11.31
 2 2 -5 1123.45 19.92
 2 2 -5 1068.56 10.51
 2 2 -5 1170.18 25.83
 2 2 -5 1098.83 26.61
 2 2 -5 1123.78 27.56
 2 2 -4 1563.25 21.53
 2 2 -4 1589.57 18.02
 2 2 -4 1569.7 29.39
 2 2 -3 663.74 17.28
 2 2 -3 750.71 19.33
 2 2 -2 192.66 9.54
 2 2 -1 606.83 15.9
 -2 -2 1 642.5 14.2
 2 2 0 57.68 4.86
 -2 -2 0 63.62 3.75
 -2 -2 -1 175.67 7.9
 -2 -2 -1 190.35 10.05
 2 2 1 176.94 8.17
 -2 -2 -2 35.77 4.53
 -2 -2 -2 39.74 4.95
 -2 -2 -2 36.13 1.98
 2 2 2 31.93 3.27
 -2 -2 -3 75.02 7.37
 -2 -2 -3 74.8 7.36
 -2 -2 -3 66.46 2.56
 2 2 3 65.41 4.44
 -2 -2 -4 134.8 10.88
 -2 -2 -4 139.14 11.12
 -2 -2 -4 138.6 4.32
 -2 -2 -5 -0.91 1.25
 -2 -2 -5 0.68 0.61
 -2 -2 -5 2.39 0.7
 -2 -2 -6 0.71 1.32
 -2 -2 -7 78.25 10.2
 2 2 7 56.9 7.31
 -2 -2 -8 86.42 10.94
 2 2 8 61.77 7.97
 2 2 9 0.83 1.01
 -2 -2 -9 -0.19 0.76
 -2 -2 -10 6.69 3.64
 1 3 -13 9.53 4.21
 1 3 -12 65.34 10.56
 1 3 -12 58.62 9.94
 1 3 -11 24.36 6.35
 1 3 -11 23 5.91
 1 3 -11 19.11 4.96
 1 3 -10 5.61 2.9
 1 3 -10 1.93 1.52
 1 3 -10 4.79 2.41
 -1 -3 10 3.77 1.21
 1 3 -9 13.14 4.07
 1 3 -9 15.26 4.19
 1 3 -9 18.69 4.69
 -1 -3 9 20.18 4.12
 -1 -3 8 48.31 5.76
 1 3 -8 53.94 7.23
 1 3 -8 50.17 7.04
 1 3 -8 48.42 7.03
 -1 -3 7 60.9 6.2
 1 3 -7 58.41 7.15
 1 3 -7 64.49 7.76
 1 3 -6 214.26 13.01
 1 3 -6 211.16 12.84
 1 3 -5 275.55 7.82
 1 3 -5 288.03 14.21
 1 3 -5 285.15 13.78
 1 3 -4 9.06 1.65
 1 3 -4 11.87 3.23
 1 3 -4 9.44 2.57
 1 3 -3 14.89 2.17
 1 3 -3 11.68 1.97
 1 3 -2 2095 28.82
 1 3 -2 2130.97 31.89
 1 3 -1 950.33 20.81
 1 3 -1 909.35 16.75
 1 3 0 292.07 11.96
 -1 -3 0 308.32 8.24
 1 3 1 905.04 21.96
 -1 -3 -1 920.45 18.92
 -1 -3 -1 952.65 22.6
 -1 -3 -2 330.3 13.79
 -1 -3 -2 354.22 15.26
 1 3 2 326.45 13.98
 -1 -3 -3 64.64 6.72
 -1 -3 -3 67.52 6.96
 1 3 3 59.16 6.2
 -1 -3 -4 671.8 23.62
 -1 -3 -4 680.99 24.53
 1 3 4 638.11 21.63
 -1 -3 -5 68.14 8.01
 1 3 5 70.06 7.99
 1 3 6 15.14 3.91
 -1 -3 -6 15.34 3.9
 -1 -3 -7 87.07 10.87
 1 3 7 74.65 8.81
 1 3 8 1.4 1.04
 -1 -3 -8 2.6 1.65
 1 3 9 0.75 0.79
 -1 -3 -9 3.07 2.5
 -1 -3 -10 6.77 3.87
 0 4 -13 22.74 6.84
 0 4 -13 10.36 4.02
 0 4 -12 43.24 8.42
 0 4 -12 46.86 8.89
 0 4 -11 -1.82 1.84
 0 4 -11 0.8 0.89
 0 4 -11 0.41 0.98
 0 4 -10 6.66 3.38
 0 4 -10 5.51 2.54
 0 4 -10 5.06 2.4
 0 4 -9 28.47 6.08
 0 4 -9 32.17 6
 0 4 -9 30.92 6.27
 0 4 -8 38.23 6.22
 0 4 -8 42.58 6.82
 0 4 -8 40.29 6.48
 0 4 -7 87.33 8.95
 0 4 -7 91.47 9.14
 0 4 -6 169.71 7.59
 0 4 -6 160.32 11.59
 0 4 -6 164.77 11.37
 0 4 -5 0.28 0.3
 0 -4 5 -0.29 0.28
 0 4 -5 0.27 0.33
 0 4 -5 -0.39 0.74
 0 4 -5 0.14 0.93
 0 4 -4 793.83 17.96
 0 4 -4 778.21 22.47
 0 4 -4 819.85 22.34
 0 4 -3 284.87 11.36
 0 4 -3 278.31 12.64
 0 4 -2 304.47 12.25
 0 4 -2 297.55 12.18
 0 4 -1 60.98 5.76
 0 4 -1 55.03 4.79
 0 -4 1 63.83 4.96
 0 4 0 62.93 6.12
 0 4 0 56.66 4.18
 0 -4 0 61.06 4.17
 0 -4 -1 24.94 3.6
 0 4 1 26.11 4.19
 0 4 1 24 2.3
 0 -4 -2 12.86 2.77
 0 4 2 12.51 3.11
 0 -4 -2 12.96 2.92
 0 4 2 11.13 1.06
 0 -4 -3 123.66 9.4
 0 -4 -3 129.88 9.79
 0 4 3 135.37 10.42
 0 -4 -4 3.49 1.98
 0 4 4 2.29 1.1
 0 -4 -4 -0.17 1.01
 0 -4 -4 0.48 0.45
 0 4 5 -0.72 1.52
 0 -4 -5 0.81 0.49
 0 4 6 3.96 1.35
 0 -4 -6 3.69 2.09
 0 4 7 11.9 3.21
 0 -4 -7 14.19 4.43
 0 4 8 22.59 5.17
 0 -4 -8 23.14 5.57
 0 -4 -9 4.25 2.32
 0 -4 -10 27.83 6.72
 -1 5 -13 5.33 3.63
 -1 5 -13 -1.44 1.21
 -1 5 -12 12.87 4.61
 -1 5 -12 20.64 5.77
 -1 5 -11 5.8 2.65
 -1 5 -11 16.12 5.07
 -1 5 -11 12.71 4.3
 -1 5 -10 21.09 5.43
 -1 5 -10 22.31 5.36
 -1 5 -10 23.35 5.69
 -1 5 -9 165.32 13.96
 -1 5 -9 168.37 13.91
 -1 5 -9 172.69 14.58
 -1 5 -8 12.83 3.53
 -1 5 -8 16.01 3.93
 -1 5 -8 17.36 4.45
 -1 5 -7 322.48 18.18
 -1 5 -7 316.36 16.99
 -1 5 -7 311.59 16.73
 -1 5 -6 25.29 2.86
 -1 5 -6 44.62 4.72
 -1 5 -6 42.68 6.3
 -1 5 -6 45.82 6.2
 -1 5 -5 50.07 5.74
 -1 5 -5 48.69 5.1
 -1 5 -5 52.79 6.79
 -1 5 -4 622.26 18.95
 -1 5 -4 644.81 23.29
 -1 5 -4 601.67 18.95
 -1 5 -3 43.71 4.85
 -1 5 -3 46.04 5.58
 -1 5 -3 45.33 4.85
 -1 5 -2 391.6 15.73
 -1 5 -2 366.74 14.7
 -1 5 -1 1.49 1.15
 -1 5 -1 0.99 0.78
 -1 5 0 348.96 16.16
 -1 5 0 297.25 11.48
 -1 5 1 3.21 1.04
 -1 5 1 3.31 1.79
 1 -5 -2 574.47 18.31
 1 -5 -2 607.74 18.98
 -1 5 2 607.24 22.66
 1 -5 -3 22.48 4.02
 -1 5 3 17.73 3.89
 1 -5 -3 21.52 3.89
 -1 5 3 18.7 2.1
 -1 5 4 1.54 0.48
 1 -5 -4 2.18 1
 -1 5 4 2.23 1.38
 1 -5 -4 2.89 1.66
 -1 5 4 1.48 0.52
 -1 5 5 0.87 1.07
 1 -5 -5 1.44 1.34
 1 -5 -6 170.07 14.45
 -1 5 6 150.94 12.66
 -1 5 7 -0.21 1.48
 1 -5 -7 0.65 1.48
 -1 5 8 1.73 0.91
 1 -5 -8 3.11 2.57
 1 -5 -9 0.63 0.88
 1 -5 -10 2.67 2.66
 -2 6 -13 3.02 2.88
 -2 6 -13 2.68 2.63
 -2 6 -12 10.75 4.47
 -2 6 -12 11.23 4.52
 -2 6 -11 24.32 6.24
 -2 6 -11 29.26 6.63
 -2 6 -10 25.52 5.97
 -2 6 -10 44.14 7.6
 -2 6 -10 44.48 7.96
 -2 6 -9 0.81 0.98
 -2 6 -9 -0.08 0.88
 -2 6 -9 -0.29 0.84
 -2 6 -8 162.54 12.59
 -2 6 -8 173.9 14.55
 -2 6 -8 157.26 12.89
 -2 6 -7 206.27 13.42
 -2 6 -7 224.43 13.86
 -2 6 -7 254.85 17.75
 -2 6 -6 8.49 2.43
 -2 6 -6 7.21 2.49
 -2 6 -6 7.63 3.09
 -2 6 -5 18.28 2.11
 -2 6 -5 30.87 4.47
 -2 6 -5 29.66 4.29
 -2 6 -5 30.58 5.36
 -2 6 -4 18.26 3.87
 -2 6 -4 17.63 3.18
 -2 6 -4 19.23 3.68
 -2 6 -3 18.36 3.61
 -2 6 -3 20.96 3.24
 -2 6 -3 17.33 3.52
 -2 6 -2 133.71 10.08
 -2 6 -2 127.65 9.61
 -2 6 -1 871.68 26.84
 -2 6 -1 865.91 24.04
 -2 6 0 321.62 16.56
 -2 6 0 310.43 13.6
 2 -6 0 279.61 11.31
 -2 6 1 266.63 15.52
 2 -6 -1 266.7 12.13
 2 -6 -1 231.44 10.8
 -2 6 1 249.27 11.68
 2 -6 -2 67.26 6.48
 2 -6 -2 75.35 6.89
 -2 6 2 72.05 8.29
 -2 6 2 64.77 5.7
 2 -6 -3 81.23 7.68
 2 -6 -3 77.34 7.67
 -2 6 3 81.11 9.09
 -2 6 3 78.43 5.9
 2 -6 -4 62.48 6.88
 -2 6 4 81.83 9.49
 -2 6 4 69.1 5.26
 -2 6 5 30.37 5.79
 2 -6 -5 27.99 5.06
 -2 6 6 -1.64 2.01
 2 -6 -6 0.64 1.12
 -2 6 7 15.59 4.41
 2 -6 -7 14.08 3.91
 -2 6 8 6.37 2.89
 2 -6 -8 8.07 3.42
 2 -6 -9 12.89 4.49
 2 -6 -10 7.56 3.8
 -3 7 -12 -1.23 1.7
 -3 7 -12 0.29 1.04
 -3 7 -11 8.58 3.6
 -3 7 -11 16.36 5.42
 -3 7 -10 26.48 6.06
 -3 7 -10 35 6.79
 -3 7 -10 39.53 7.98
 -3 7 -9 228.17 16.22
 -3 7 -9 226.13 18.78
 -3 7 -9 174.28 14.39
 -3 7 -8 94.94 9.69
 -3 7 -8 92.05 11.58
 -3 7 -8 72.7 9.12
 -3 7 -7 94.81 8.86
 -3 7 -7 106.17 12.21
 -3 7 -7 90.03 8.92
 -3 7 -6 3.17 1.28
 -3 7 -6 2.59 0.84
 -3 7 -6 3.99 2.19
 -3 7 -6 2.34 1.5
 -3 7 -5 192.63 13.15
 -3 7 -5 198.87 14.95
 -3 7 -5 206.8 11.6
 -3 7 -4 6.59 1.85
 -3 7 -4 5.82 2.37
 -3 7 -4 6.08 2.42
 -3 7 -3 46.27 6.76
 -3 7 -3 42.02 6.5
 -3 7 -3 43.87 4.47
 -3 7 -2 177.72 13.04
 -3 7 -2 179.07 9.04
 -3 7 -2 176.51 12.54
 -3 7 -1 310.34 17.76
 -3 7 -1 305.64 16.13
 3 -7 0 251.11 10.03
 -3 7 0 290.21 16.91
 -3 7 0 286.75 14.99
 3 -7 -1 538.73 16.58
 3 -7 -1 584.95 17.35
 -3 7 1 565.77 24.2
 -3 7 1 565.98 20.72
 -3 7 2 159.52 13.21
 3 -7 -2 168.67 10.1
 -3 7 2 177.61 11.23
 3 -7 -2 157.57 9.9
 -3 7 3 1.65 1.23
 -3 7 3 -0.85 1.2
 3 -7 -3 0.58 0.84
 -3 7 4 0.55 0.06
 3 -7 -4 -1.02 1.03
 3 -7 -5 30.09 5.6
 -3 7 5 29.77 6.11
 -3 7 6 3.73 2.4
 3 -7 -6 1.65 1.46
 -3 7 7 15.87 4.69
 3 -7 -7 16.83 4.68
 -3 7 8 3.25 1.93
 3 -7 -8 4.55 2.34
 3 -7 -9 -1.34 1.93
 3 -7 -10 1.46 2.01
 -4 8 -11 2.23 1.35
 -4 8 -10 13.04 4.57
 -4 8 -9 0.37 0.27
 -4 8 -8 20.84 5.62
 -4 8 -7 31.53 7.04
 -4 8 -6 26.72 4.32
 -4 8 -6 20.76 5.28
 -4 8 -5 12.73 2.53
 -4 8 -5 11.06 3.48
 -4 8 -5 10.06 3.44
 -4 8 -4 122.91 11.66
 -4 8 -4 110.33 7.23
 -4 8 -4 117.49 11.86
 -4 8 -3 147.96 13.03
 -4 8 -3 155.75 8.24
 -4 8 -3 146.17 12.88
 -4 8 -2 -0.54 1.14
 -4 8 -2 -0.38 0.54
 -4 8 -2 1.06 1.48
 -4 8 -1 889.86 32.97
 -4 8 -1 822.44 17.03
 -4 8 -1 869.25 30.31
 4 -8 0 666.36 16.26
 -4 8 0 669.45 28.14
 -4 8 0 674.19 25.8
 -4 8 1 4.8 1.7
 4 -8 -1 6.02 1.56
 4 -8 -1 6.21 1.57
 -4 8 1 6.77 2.57
 4 -8 -2 18.72 3.08
 -4 8 2 24.92 5.4
 -4 8 2 29.97 5.18
 4 -8 -3 148.52 10.37
 -4 8 3 129.4 12.89
 -4 8 3 149.84 11.33
 4 -8 -4 27.46 4.62
 -4 8 4 26.3 5.63
 -4 8 5 -2.13 2.54
 -4 8 6 7.3 3.71
 -4 8 7 24.33 6.11
 -4 8 8 -0.27 0.87
 -5 9 -9 16.98 5.63
 -5 9 -8 19.65 6.04
 -5 9 -7 63.72 10.5
 -5 9 -6 36.71 7.84
 -5 9 -5 10.06 3.88
 -5 9 -5 9.7 3.77
 -5 9 -4 -0.06 1.3
 -5 9 -4 1.24 1.58
 -5 9 -3 41.31 7.39
 -5 9 -3 45.92 7.72
 -5 9 -2 1.24 1.12
 -5 9 -2 0.37 0.88
 -5 9 -1 59.83 8.98
 -5 9 -1 60.12 8.61
 -5 9 0 3.59 1.63
 -5 9 0 6.72 2.87
 -5 9 1 176.12 16.22
 -5 9 1 156.94 13.36
 -5 9 2 73.78 10.33
 -5 9 2 72.66 8.97
 -5 9 3 24.4 5.07
 -5 9 3 24.79 5.95
 -5 9 4 -1.14 1.38
 -5 9 5 26.02 6.17
 -5 9 6 19.92 5.57
 -5 9 7 0.64 1.12
 -5 9 8 4.57 2.73
 -6 10 -8 15.34 5.15
 -6 10 -7 6.11 3.59
 -6 10 -6 30.55 7.32
 -6 10 -5 34.88 7.62
 -6 10 -4 10.52 4.32
 -6 10 -4 6.01 3.14
 -6 10 -3 10.72 3.84
 -6 10 -3 18.23 5.34
 -6 10 -2 71.69 10.58
 -6 10 -2 66.69 10.03
 -6 10 -1 3.9 2.04
 -6 10 -1 2.69 1.01
 -6 10 0 9.69 3.54
 -6 10 0 13.45 4.52
 -6 10 1 29.39 6.21
 -6 10 1 39.86 8.15
 -6 10 2 24.57 5.61
 -6 10 2 36.94 8.24
 -6 10 3 2.26 1.02
 -6 10 4 9.81 4.42
 -6 10 5 1.65 1.9
 -6 10 6 2.67 2.43
 -6 10 7 14.65 5.62
 -7 11 -5 8.87 4.08
 -7 11 -4 0.61 1.35
 -7 11 -4 -1.78 2.72
 -7 11 -3 9.23 4.16
 -7 11 -3 10.95 4.26
 -7 11 -2 22.15 6.49
 -7 11 -2 28.32 7.17
 -7 11 -1 -0.3 1.19
 -7 11 -1 1.92 0.72
 -7 11 0 28.32 6.97
 -7 11 0 53.36 9.95
 -7 11 1 9.42 4.04
 -7 11 1 12.98 4.89
 -7 11 2 0.99 0.32
 -7 11 2 5.7 3.9
 -7 11 3 7.99 3.38
 -7 11 3 12.07 4.75
 -7 11 4 0.59 1.56
 -7 11 4 0.68 1.01
 -8 12 -2 0.97 1.28
 -8 12 -1 3.88 2.96
 -8 12 0 -0.44 1.3
 -12 7 6 -1.59 1.49
 11 -6 -8 -2.15 2.26
 11 -6 -7 17.59 5.39
 -11 6 7 23.26 6.8
 -11 6 6 17.89 5.88
 11 -6 -6 16.69 5.61
 -11 6 5 0.58 1.31
 11 -6 -5 -0.74 0.84
 11 -6 -4 1.14 0.55
 11 -6 -3 22.17 6.25
 11 -6 -2 36.12 7.9
 11 -6 -1 -0.97 2.17
 11 -6 0 23.97 6.61
 11 -6 1 6.59 3.3
 -11 6 -2 0.17 1.51
 11 -6 2 -0.97 1.37
 -11 6 -3 -0.47 0.92
 11 -6 3 -2.03 2.43
 -11 6 -4 0.43 0.98
 11 -6 4 3.42 2.91
 10 -5 -9 1.14 1.6
 -10 5 8 0.84 1.92
 10 -5 -8 -0.71 1.37
 -10 5 7 2 2.24
 10 -5 -7 -0.02 0.91
 -10 5 6 3.53 2.68
 10 -5 -6 4.84 3.05
 -10 5 5 2.16 1.56
 10 -5 -5 0.12 1.66
 -10 5 4 21.1 5.87
 10 -5 -4 23.81 6.17
 10 -5 -3 3.9 2.63
 10 -5 -2 10.82 4.15
 10 -5 -1 29.14 7.2
 10 -5 0 55 9.51
 10 -5 1 9.07 3.3
 10 -5 2 1.09 1.6
 -10 5 -2 3.46 2.35
 -10 5 -3 12.52 4.5
 10 -5 3 12.28 4.89
 -10 5 -4 19.88 5.89
 10 -5 4 27.4 6.91
 -10 5 -5 0.72 1.42
 10 -5 5 -0.47 0.79
 -10 5 -6 0.33 1.55
 -9 4 10 25.2 6.86
 -9 4 9 -1.52 1.55
 9 -4 -9 -2 1.93
 -9 4 8 40.18 8.17
 9 -4 -8 35.39 7.07
 -9 4 7 -0.68 0.99
 9 -4 -7 -0.46 0.54
 9 -4 -6 1.24 1.23
 -9 4 6 3.07 2.43
 -9 4 5 59.22 9.7
 9 -4 -5 60.49 9.17
 9 -4 -4 9.68 3.94
 -9 4 4 6.31 2.66
 9 -4 -3 11.27 4.19
 9 -4 -2 10.94 4.01
 9 -4 -1 1.73 1.05
 9 -4 0 11 3.98
 9 -4 1 29.19 6.29
 9 -4 2 6.49 2.3
 -9 4 -3 2.71 1.85
 9 -4 3 2.86 1.75
 -9 4 -4 5.51 2.58
 9 -4 4 2.04 1.66
 -9 4 -5 21.47 5.69
 9 -4 5 36.81 7.08
 -9 4 -6 5.09 2.75
 -8 3 11 42.34 9.01
 8 -3 -11 29.42 6.93
 8 -3 -11 33.46 7.56
 8 -3 -10 12.22 4.3
 -8 3 10 14.58 5.5
 8 -3 -10 12.03 4.34
 -8 3 9 64.31 10.42
 8 -3 -9 44.48 7.46
 8 -3 -9 60.94 8.64
 8 -3 -9 63.19 9.48
 8 -3 -8 0.53 1.15
 -8 3 8 1.4 1.57
 8 -3 -8 0.07 0.29
 8 -3 -8 1.33 1.34
 -8 3 7 4.65 2.02
 8 -3 -7 7.08 2.75
 8 -3 -7 5.06 2.46
 8 -3 -7 3.6 1.68
 8 -3 -6 22.07 5.04
 -8 3 6 22.26 5.67
 8 -3 -6 21.23 4.17
 -8 3 5 127.68 12.97
 8 -3 -5 101.4 8.67
 8 -3 -5 120.09 11.92
 -8 3 4 49.36 7.72
 8 -3 -4 53.99 8.07
 8 -3 -4 45.32 5.38
 8 -3 -3 8.9 2.59
 8 -3 -3 12.74 4.26
 8 -3 -2 336.58 20.38
 -8 3 1 64.9 6.05
 8 -3 -1 62.06 8.9
 -8 3 0 11.63 2.62
 -8 3 0 13.78 2.88
 8 -3 0 11 3.67
 -8 3 -1 3.68 1.58
 -8 3 -1 3.54 1.66
 8 -3 1 4.33 2.43
 8 -3 2 49.55 7.21
 -8 3 -2 42.95 5.51
 -8 3 -2 48.38 6.33
 8 -3 2 46.84 7.54
 8 -3 3 101.38 11.09
 -8 3 -3 107.51 9.53
 -8 3 -3 105.03 11.18
 8 -3 3 108.53 11.68
 8 -3 4 50.09 8.33
 -8 3 -4 56.73 7.27
 -8 3 -4 53.72 7.98
 8 -3 4 49.29 7.96
 -8 3 -5 2.14 1.43
 -8 3 -5 0.2 0.66
 8 -3 5 -0.15 0.88
 -8 3 -6 4.84 2.22
 8 -3 6 3.07 2.3
 -8 3 -6 3.99 2.45
 8 -3 7 -1.62 1.74
 -8 3 -7 -0.67 0.8
 -8 3 -8 -2.8 2.38
 7 -2 -13 5.91 3.7
 -7 2 12 -2.37 2.7
 7 -2 -12 -0.54 1.96
 7 -2 -12 -0.84 1.4
 7 -2 -11 30.07 7.3
 -7 2 11 32.74 7.9
 7 -2 -11 20.12 5.69
 7 -2 -10 12.11 4.25
 -7 2 10 19.14 5.4
 7 -2 -10 10.83 4.14
 -7 2 9 48.88 8.95
 7 -2 -9 48.88 7.2
 7 -2 -9 51.16 8.31
 7 -2 -9 41.65 7.03
 -7 2 8 -0.91 1.31
 7 -2 -8 1.9 1.8
 7 -2 -8 0.66 1.41
 7 -2 -8 0.11 0.74
 -7 2 7 2.55 1.9
 7 -2 -7 4.27 2.08
 7 -2 -7 4.49 2.07
 -7 2 6 132.61 13.36
 7 -2 -6 98.42 9.39
 7 -2 -6 124.68 11.41
 -7 2 5 171.43 14.65
 7 -2 -5 142.3 10.32
 7 -2 -5 169.09 13.47
 7 -2 -4 13.39 2.92
 7 -2 -4 17 4.36
 -7 2 4 15.43 4.19
 7 -2 -3 110.95 8.16
 7 -2 -3 140.05 12.07
 7 -2 -2 0.08 0.38
 7 -2 -1 25.9 4.9
 7 -2 0 8.17 2.52
 7 -2 0 7.23 2.87
 -7 2 0 6.51 2.09
 7 -2 1 83.83 8.52
 -7 2 -1 86.72 7.55
 -7 2 -1 74.39 7.01
 7 -2 1 87.94 9.59
 7 -2 2 77.46 8.8
 -7 2 -2 87.61 8.1
 -7 2 -2 73.03 7.29
 7 -2 2 77.48 8.93
 7 -2 3 72.05 9.2
 -7 2 -3 68.82 7.33
 -7 2 -3 81.31 8.55
 -7 2 -3 74.28 8.32
 7 -2 3 70.35 8.44
 7 -2 4 132.4 13.25
 -7 2 -4 132.61 11.22
 7 -2 4 130.29 11.51
 -7 2 -4 133.13 11.5
 -7 2 -5 33.69 6.04
 7 -2 5 34.06 6.86
 7 -2 5 35.05 5.81
 -7 2 -5 34.18 5.92
 -7 2 -6 1.23 1.12
 7 -2 6 1.16 0.88
 -7 2 -6 1.33 1.72
 7 -2 7 11.6 4.5
 -7 2 -7 7.98 3.16
 7 -2 8 0.49 0.97
 -7 2 -8 3.45 2.23
 -7 2 -9 1.31 1.67
 6 -1 -13 2.03 2.21
 6 -1 -13 1.94 2.16
 -6 1 13 8.44 4.57
 6 -1 -12 -0.48 0.98
 -6 1 12 2.09 1.75
 6 -1 -12 -0.81 1.5
 6 -1 -11 16.83 5.5
 -6 1 11 15.4 5.23
 6 -1 -11 13.91 4.72
 6 -1 -10 32.42 6.83
 -6 1 10 38.29 7.52
 6 -1 -10 34.66 5.76
 6 -1 -10 30.1 6.3
 -6 1 9 26.1 6.51
 6 -1 -9 23.2 5.68
 6 -1 -9 28.22 5.2
 6 -1 -9 24.25 5.39
 -6 1 8 0.65 0.84
 6 -1 -8 5.6 2.4
 6 -1 -8 4.62 2.45
 6 -1 -8 3.72 1.8
 -6 1 7 239.62 17.05
 6 -1 -7 242.13 16.32
 6 -1 -7 234.14 14.73
 -6 1 6 0.2 0.73
 6 -1 -6 0.3 0.7
 6 -1 -6 0.17 0.72
 -6 1 5 101.1 10.74
 6 -1 -5 86.96 8.75
 6 -1 -5 85.74 7.99
 6 -1 -4 102.96 9.65
 -6 1 4 107.3 10.18
 6 -1 -4 93.11 8.18
 6 -1 -3 1.41 0.95
 6 -1 -2 59.89 7.29
 6 -1 -1 370.52 13.58
 6 -1 -1 362.32 17.64
 6 -1 0 16.43 3.23
 -6 1 0 14.33 2.97
 6 -1 0 14.45 3.57
 -6 1 -1 182.35 11.13
 6 -1 1 198.71 12.08
 6 -1 1 197.31 12.91
 6 -1 2 119.06 10.31
 -6 1 -2 113.38 9.26
 -6 1 -2 121.31 9.22
 6 -1 2 113.44 9.79
 6 -1 3 681.99 26.49
 -6 1 -3 711.22 24.53
 -6 1 -3 714.08 25.16
 -6 1 -3 712.76 23.43
 6 -1 3 664.18 23.53
 -6 1 -4 6.18 1.93
 6 -1 4 6.25 2.79
 -6 1 -4 6.52 2.2
 -6 1 -4 5.09 1.89
 6 -1 4 6.63 2.2
 6 -1 5 225.17 17.16
 -6 1 -5 222.86 15.2
 -6 1 -5 241.24 14.38
 6 -1 5 225.77 13.04
 -6 1 -6 17.31 3.87
 6 -1 6 15.27 4.82
 -6 1 -6 18.52 4.86
 6 -1 7 -1.11 1.57
 -6 1 -7 -0.7 1.69
 6 -1 8 0.92 1.42
 -6 1 -8 1.93 1.76
 6 -1 9 0.51 0.69
 -6 1 -9 4.16 2.58
 -5 0 13 2.32 2.18
 5 0 -13 -1.55 2.34
 5 0 -13 -0.61 1.45
 5 0 -12 5.4 2.86
 -5 0 12 6.13 3.19
 5 0 -12 6.58 3.36
 5 0 -11 3.66 2.93
 -5 0 11 2.43 2
 5 0 -11 2.64 1.78
 5 0 -10 3.14 1.87
 -5 0 10 2.23 1.53
 5 0 -10 3.81 2.34
 5 0 -10 3.75 1.81
 -5 0 9 87.14 10.54
 5 0 -9 79.88 10.07
 5 0 -9 77.08 9.64
 5 0 -9 92.16 8.96
 -5 0 8 65.05 8.73
 5 0 -8 57.34 8.17
 5 0 -8 70.66 7.59
 -5 0 7 41.83 7.12
 5 0 -7 39 6.2
 5 0 -7 45.04 6.01
 -5 0 6 3.65 1.63
 5 0 -6 3.01 1.74
 5 0 -6 5.59 2.28
 -5 0 5 151.31 12.27
 5 0 -5 142.8 10.48
 5 0 -5 134.72 10.34
 5 0 -4 73.3 7.14
 5 0 -4 74.95 7.7
 5 0 -3 2.7 0.57
 5 0 -2 0.22 0.14
 5 0 -2 -1.43 1.74
 5 0 -1 2.32 0.16
 5 0 0 322.3 14.9
 -5 0 -1 429.46 17.25
 5 0 1 402.6 16.69
 -5 0 -2 529.31 20.02
 -5 0 -2 515.86 20.34
 5 0 2 525.65 18.95
 -5 0 -3 1.13 0.62
 -5 0 -3 0.75 0.71
 -5 0 -3 0.58 0.9
 5 0 3 2.08 1.14
 5 0 4 192.32 10.97
 -5 0 -4 188.69 13.6
 -5 0 -4 201.37 14.41
 -5 0 -4 200.29 11.15
 -5 0 -5 22.52 4.87
 -5 0 -5 25.1 4
 5 0 5 18.98 3.09
 -5 0 -6 37.95 6.72
 -5 0 -7 -0.57 1.22
 5 0 8 15.9 4.82
 -5 0 -8 14.34 4.81
 5 0 9 57.1 10.34
 -5 0 -9 66.77 10.68
 4 1 -13 12.17 4.78
 -4 -1 13 7.39 3.8
 4 1 -13 11.42 4.75
 4 1 -12 28.82 7.2
 4 1 -12 24.83 6.47
 -4 -1 12 11.92 4.16
 4 1 -11 3.01 2.57
 -4 -1 11 -0.75 2.43
 4 1 -11 -0.14 1.37
 4 1 -10 0.38 0.64
 4 1 -10 0.16 1.27
 -4 -1 10 -0.41 1.53
 4 1 -10 -0.73 1.55
 -4 -1 9 14.33 3.83
 4 1 -9 11.82 3.89
 4 1 -9 14.48 3.3
 4 1 -9 12.7 4.08
 -4 -1 8 25.8 5.36
 4 1 -8 22.54 5.12
 4 1 -8 23.49 4.26
 -4 -1 7 86.68 9.45
 4 1 -7 73.82 8.41
 4 1 -7 83.17 7.86
 -4 -1 6 1.17 0.71
 4 1 -6 0.76 0.42
 4 1 -6 1.72 1.15
 4 1 -6 2.39 1.24
 4 1 -5 73.27 7.17
 4 1 -5 68.95 7.39
 4 1 -4 27.11 4.5
 4 1 -4 29.88 4.36
 4 1 -3 92.98 7.91
 4 1 -2 49.12 5.67
 4 1 -1 520.95 17.72
 4 1 0 306.67 13.44
 -4 -1 -1 111.12 8.67
 4 1 1 107.93 7.8
 4 1 2 5.13 1.41
 -4 -1 -2 3.85 1.5
 4 1 3 43.4 4.59
 -4 -1 -3 39.5 5.62
 -4 -1 -3 39.75 5.69
 -4 -1 -3 42.96 4.15
 -4 -1 -4 108.57 10.23
 -4 -1 -4 114.65 10.62
 -4 -1 -4 110.1 6.94
 4 1 4 108.46 7.05
 -4 -1 -5 0.37 0.56
 -4 -1 -5 1.14 0.68
 4 1 5 -0.12 0.34
 -4 -1 -6 10.28 3.41
 -4 -1 -7 5.8 3.14
 -4 -1 -8 36.21 7.53
 -4 -1 -9 4.75 2.79
 -4 -1 -10 34.48 7.78
 3 2 -13 0.81 1.84
 3 2 -13 -0.05 1.04
 3 2 -12 1.08 1.27
 -3 -2 12 -1.97 1.86
 3 2 -12 -0.97 1.8
 3 2 -11 19.36 5.5
 3 2 -11 13.42 4.35
 -3 -2 11 16.23 4.94
 -3 -2 10 99.11 10.76
 3 2 -10 95.2 11.14
 3 2 -10 99.87 11.64
 3 2 -9 18.98 3.94
 -3 -2 9 14.22 3.65
 3 2 -9 16.65 4.39
 3 2 -9 18.74 4.69
 -3 -2 8 51.21 6.64
 3 2 -8 53.64 6.53
 3 2 -8 55.65 7.96
 -3 -2 7 224.34 14.03
 3 2 -7 221.02 12.94
 3 2 -7 197.55 13.94
 3 2 -6 563.98 8.22
 3 2 -6 583.7 20.36
 3 2 -6 558.82 21.61
 3 2 -5 180.09 7.18
 3 2 -5 205.79 11.68
 3 2 -5 211.27 12.74
 3 2 -4 191.56 11.06
 3 2 -4 190.09 11.64
 3 2 -3 -0.64 1.16
 3 2 -2 248.42 11.77
 3 2 -1 145.23 8.87
 3 2 0 38.45 4.41
 -3 -2 -1 0.47 0.7
 3 2 1 -0.69 0.29
 -3 -2 -2 76.17 7.3
 3 2 2 77.8 6.02
 -3 -2 -3 218.62 13.52
 -3 -2 -3 215.29 13.17
 3 2 3 182.29 8.85
 -3 -2 -3 214.05 6.7
 -3 -2 -4 35.1 5.72
 -3 -2 -4 34.39 5.72
 -3 -2 -4 36.53 2.76
 -3 -2 -4 27.32 2.95
 3 2 4 31.68 3.49
 -3 -2 -5 39.97 6.38
 -3 -2 -5 42.73 6.61
 -3 -2 -6 83.06 9.43
 -3 -2 -7 96.12 11.53
 3 2 8 1.55 1.03
 -3 -2 -8 2.01 2.31
 3 2 9 28.75 6.12
 -3 -2 -9 31.76 7.15
 -3 -2 -10 5.36 3.26
 2 3 -13 9.21 4.07
 2 3 -13 12.3 4.69
 2 3 -12 0.61 2.25
 2 3 -12 1.57 1.87
 2 3 -11 1.61 0.91
 -2 -3 11 -1.32 1.89
 2 3 -11 2.04 1.43
 -2 -3 10 62.01 7.82
 2 3 -10 54.78 8.12
 2 3 -10 54.6 8.56
 2 3 -10 53.63 8.52
 -2 -3 9 32.13 5.3
 2 3 -9 30.11 5.77
 2 3 -9 29.73 5.98
 2 3 -9 29.24 5.99
 2 3 -8 26.98 5.41
 2 3 -8 22.82 4.64
 2 3 -7 2.33 1.97
 2 3 -7 -0.82 1.15
 2 3 -6 293.82 6.94
 2 3 -6 296.7 15.68
 2 3 -6 311.05 15.1
 2 3 -6 287.58 15.37
 2 3 -5 2.7 1.29
 2 3 -5 2.32 0.79
 2 3 -5 3.62 1.36
 2 3 -5 1.48 1.07
 2 3 -4 172.14 7.74
 2 3 -4 171.9 10.36
 2 3 -4 182.4 11.15
 2 3 -4 172.75 10.96
 2 3 -3 211.04 9.14
 2 3 -3 237.68 12.4
 2 3 -3 212.33 10.55
 2 3 -2 2.05 0.74
 2 3 -2 3.91 1.16
 2 3 -1 435.12 15.52
 -2 -3 1 446.84 12.7
 -2 -3 0 223.71 7.73
 2 3 0 222.28 11.19
 -2 -3 -1 247.85 12.92
 -2 -3 -1 242.09 6.22
 2 3 1 248.77 11.09
 -2 -3 -2 54.52 6.12
 -2 -3 -3 315.36 16.03
 -2 -3 -3 323.16 16.18
 -2 -3 -4 20.53 4.36
 -2 -3 -4 20.23 4.31
 -2 -3 -4 15.47 2.14
 -2 -3 -5 3.29 1.99
 2 3 5 1.69 1.35
 -2 -3 -5 4.98 2.53
 2 3 6 -1.04 0.94
 -2 -3 -6 -0.94 1.21
 2 3 7 8.18 3.23
 -2 -3 -7 9 3.64
 2 3 8 1.27 1.77
 -2 -3 -8 0.09 1.15
 2 3 9 2.44 2.05
 -2 -3 -9 0.57 0.55
 -2 -3 -10 2.36 2.87
 1 4 -13 5.77 3.59
 1 4 -13 1.17 1.52
 1 4 -13 1.42 1.79
 1 4 -12 51.13 9.86
 1 4 -12 43.58 8.63
 1 4 -11 54.15 9.08
 1 4 -11 46.52 8.15
 1 4 -11 43.56 7.99
 1 4 -10 35.41 6.83
 1 4 -10 32.63 6.73
 1 4 -10 33.61 6.65
 1 4 -9 22.72 5.13
 1 4 -9 21.38 4.96
 1 4 -9 20.34 4.78
 1 4 -8 12.49 3.51
 1 4 -8 13.71 3.84
 1 4 -7 71.32 8.39
 1 4 -7 74.75 8.25
 1 4 -6 26.15 2.86
 1 4 -6 29.06 4.87
 1 4 -6 21.25 4.19
 1 4 -5 62.34 4.75
 1 4 -5 59.76 6.69
 1 4 -5 62.5 6.98
 1 4 -4 9.82 2.03
 1 4 -4 9.18 2.28
 1 4 -4 10.4 2.62
 1 4 -3 31.37 3.9
 1 4 -3 25.39 3.74
 1 4 -2 956.22 23.16
 1 4 -2 870.07 20.26
 1 4 -1 541.49 18.04
 -1 -4 1 540.91 14.52
 1 4 0 47.52 5.57
 1 4 0 38.21 3.18
 -1 -4 0 47.78 3.61
 1 4 1 362.31 16.47
 -1 -4 -1 349.53 15.18
 -1 -4 -2 348.74 15.35
 1 4 2 399.3 17.76
 -1 -4 -3 53.52 6.41
 1 4 3 51.88 6.9
 -1 -4 -3 56.05 6.7
 -1 -4 -4 417.82 20.02
 -1 -4 -4 405.19 19.9
 1 4 4 412.28 19.96
 -1 -4 -5 61.18 7.8
 -1 -4 -5 59.37 7.82
 1 4 5 53.02 7.46
 -1 -4 -6 75.66 9.03
 1 4 6 78.7 9.35
 1 4 7 1.96 0.66
 -1 -4 -7 1.57 0.28
 1 4 8 14.09 4.47
 -1 -4 -8 24.62 6.22
 1 4 9 25.06 5.83
 -1 -4 -9 30.82 7.08
 -1 -4 -10 -0.14 1.22
 0 5 -13 4.82 2.77
 0 5 -13 6.98 3.76
 0 5 -13 2.19 2.47
 0 5 -12 9.34 4.26
 0 5 -12 16.97 5.17
 0 5 -12 7.73 3.62
 0 5 -11 0.2 1.32
 0 5 -11 2.42 2.17
 0 5 -11 0.41 0.82
 0 5 -10 14.18 4.25
 0 5 -10 12.73 4
 0 5 -10 16.73 4.81
 0 5 -9 151.86 13.44
 0 5 -9 171.09 14.62
 0 5 -9 160.72 14.01
 0 5 -8 98.1 10.49
 0 5 -8 102.73 10.54
 0 5 -7 30.6 5.35
 0 5 -7 31.86 3.55
 0 5 -7 28.18 5.25
 0 5 -6 253.22 10.89
 0 5 -6 230.41 14.42
 0 5 -6 232.85 13.96
 0 5 -5 79.41 6.4
 0 5 -5 71.93 7.67
 0 5 -5 69.31 7.11
 0 5 -4 11.63 2.57
 0 5 -4 8.55 2.43
 0 5 -4 8.68 2.53
 0 5 -3 192.31 10.74
 0 5 -3 180.9 10.78
 0 5 -2 90.89 7.54
 0 5 -2 90.27 7.16
 0 5 -1 157.77 10.69
 0 5 -1 142.55 8.3
 0 5 0 3.66 1.44
 0 5 0 2.99 1.05
 0 -5 0 3.84 1.18
 0 -5 -1 195.5 11.51
 0 5 1 201.32 12.75
 0 5 1 160.89 6.62
 0 -5 -2 15.78 3.37
 0 5 2 17.82 4.09
 0 -5 -2 16.05 3.52
 0 5 2 11.17 1.19
 0 -5 -3 40.04 5.67
 0 -5 -3 40.7 5.84
 0 5 3 38.69 6.06
 0 -5 -4 72.79 8.4
 0 -5 -4 74.01 8.44
 0 5 4 66.94 8.39
 0 -5 -5 130.5 11.6
 0 -5 -5 127.44 11.68
 0 5 5 117.06 11.1
 0 -5 -6 60.85 8.21
 0 5 6 74.16 9.21
 0 -5 -7 41.36 7.7
 0 5 7 33.44 6.29
 0 5 8 12.27 4.33
 0 -5 -8 11.9 4.42
 0 -5 -9 1.19 1.22
 0 -5 -10 23.47 6.57
 -1 6 -13 0.22 0.82
 -1 6 -13 0.88 1.4
 -1 6 -12 3.98 2.48
 -1 6 -12 1.81 1.69
 -1 6 -12 4.55 2.95
 -1 6 -11 24.92 6.46
 -1 6 -11 15.92 4.84
 -1 6 -10 32.96 6.99
 -1 6 -10 41.93 7.26
 -1 6 -10 46.25 8.19
 -1 6 -9 2.24 1.57
 -1 6 -9 0.87 0.97
 -1 6 -9 0.52 1.06
 -1 6 -8 196.32 15.32
 -1 6 -8 179.25 13.77
 -1 6 -8 149.1 12.54
 -1 6 -7 805.47 22.24
 -1 6 -7 736.8 28.87
 -1 6 -7 773.93 28.41
 -1 6 -6 148.8 9.71
 -1 6 -6 139.84 11.91
 -1 6 -6 131.54 10.32
 -1 6 -5 18.36 3.39
 -1 6 -5 16.94 3.46
 -1 6 -5 19.98 4.45
 -1 6 -4 251.69 13.36
 -1 6 -4 265.57 15.56
 -1 6 -4 263.31 13.38
 -1 6 -3 401.1 17.21
 -1 6 -3 407.6 18.13
 -1 6 -2 5.86 2.25
 -1 6 -2 4.2 1.66
 -1 6 -1 0.36 1
 -1 6 -1 1.14 0.52
 -1 6 0 5.11 1.82
 -1 6 0 5.13 1.53
 1 -6 -1 199.31 11.2
 -1 6 1 209.56 14.18
 -1 6 1 200.13 9.41
 1 -6 -2 121.12 9.11
 1 -6 -2 132.48 9.83
 -1 6 2 133.24 11.74
 -1 6 2 96.49 5.86
 1 -6 -3 63.3 7.3
 1 -6 -3 67.77 7.49
 -1 6 3 70.27 8.7
 -1 6 3 66.86 4.04
 1 -6 -4 6.74 2.58
 -1 6 4 6 2.62
 1 -6 -4 3.92 1.98
 1 -6 -5 43.8 6.54
 -1 6 5 56.68 8.44
 -1 6 6 22.62 5.28
 1 -6 -6 19.15 4.65
 -1 6 7 3.97 2.56
 1 -6 -7 4.42 2.82
 -1 6 8 -1.52 2.12
 1 -6 -8 -0.79 1.28
 1 -6 -9 9.1 3.78
 -2 7 -13 -0.33 1.19
 -2 7 -12 4.56 2.93
 -2 7 -12 2.57 2.57
 -2 7 -12 0.69 1.24
 -2 7 -11 5.5 2.89
 -2 7 -11 3.78 2.36
 -2 7 -10 -1.07 1.56
 -2 7 -10 -2.15 1.65
 -2 7 -10 0.53 0.38
 -2 7 -9 71.03 9.21
 -2 7 -9 82.17 9.62
 -2 7 -9 78.8 10.83
 -2 7 -8 61.22 7.87
 -2 7 -8 68.16 9.6
 -2 7 -8 73.15 8.55
 -2 7 -7 39.16 5.49
 -2 7 -7 38.42 7.05
 -2 7 -7 31.1 5.39
 -2 7 -7 34.8 5.73
 -2 7 -6 29.18 4.74
 -2 7 -6 29.18 5.09
 -2 7 -6 24.94 5.48
 -2 7 -5 119.06 9.99
 -2 7 -5 119.57 11.59
 -2 7 -5 114.58 9.1
 -2 7 -4 37.64 5.74
 -2 7 -4 37.99 6.14
 -2 7 -4 38.31 4.97
 -2 7 -3 38.94 5.93
 -2 7 -3 33.07 5.36
 -2 7 -3 37.6 4.77
 -2 7 -2 175.46 12.55
 -2 7 -2 167.42 11.71
 -2 7 -1 469.26 21.37
 -2 7 -1 435.5 17.92
 -2 7 0 66.32 8.32
 -2 7 0 68.06 6.94
 2 -7 0 62.99 6.03
 2 -7 -1 796.53 23.58
 -2 7 1 799.54 29.24
 -2 7 1 731.67 21.34
 -2 7 2 6.19 1.86
 2 -7 -2 5.83 1.78
 2 -7 -2 4.84 2.05
 -2 7 2 5.13 2.34
 2 -7 -3 92.96 8.97
 2 -7 -3 86.2 8.5
 -2 7 3 92.08 10.53
 -2 7 3 100.81 6.85
 -2 7 4 7.04 2.91
 2 -7 -4 3.39 1.82
 2 -7 -5 97.85 9.94
 -2 7 5 124.88 12.86
 -2 7 6 29.6 6.39
 2 -7 -6 27.7 5.9
 -2 7 7 -1.59 2.2
 2 -7 -7 -0.2 1.16
 -2 7 8 9.71 4.09
 2 -7 -8 4.64 2.87
 2 -7 -9 9.25 4.06
 -3 8 -11 8.6 3.75
 -3 8 -11 9.06 4
 -3 8 -10 0.33 0.76
 -3 8 -10 -0.7 0.99
 -3 8 -10 -0.07 0.76
 -3 8 -9 64.12 9.15
 -3 8 -9 76.2 9.31
 -3 8 -9 74.66 10.92
 -3 8 -8 -0.61 1.66
 -3 8 -8 0.17 0.66
 -3 8 -8 0.33 1.11
 -3 8 -7 66.21 7.59
 -3 8 -7 69.41 10.17
 -3 8 -7 57.57 7.15
 -3 8 -6 7.76 2.61
 -3 8 -6 8.56 2.44
 -3 8 -6 5.77 1.99
 -3 8 -6 8.68 3.59
 -3 8 -5 99.54 10.16
 -3 8 -5 88.28 10.74
 -3 8 -5 99.53 8.49
 -3 8 -4 72.79 8.57
 -3 8 -4 66.49 8.66
 -3 8 -4 68.82 6.55
 -3 8 -3 165.36 13.61
 -3 8 -3 144.23 12.41
 -3 8 -3 158.33 9.58
 -3 8 -2 15.27 3.94
 -3 8 -2 17.02 3.07
 -3 8 -2 18.12 4.67
 -3 8 -1 116.29 11.5
 -3 8 -1 120.77 10.62
 3 -8 1 101.87 7.2
 -3 8 0 14.46 3.43
 3 -8 0 13.54 2.57
 -3 8 0 18.28 4.74
 -3 8 1 14.7 3.36
 3 -8 -1 18.4 3.37
 3 -8 -1 15.41 2.91
 -3 8 1 18.46 4.7
 -3 8 2 1.45 1.05
 3 -8 -2 0.26 0.54
 3 -8 -2 1.05 0.84
 -3 8 3 15.9 4.67
 3 -8 -3 12.84 3.06
 3 -8 -4 111.64 10.2
 -3 8 4 119.07 13.06
 -3 8 5 11.57 3.89
 3 -8 -5 14.89 4.15
 -3 8 6 5.03 3
 3 -8 -6 3.04 1.67
 -3 8 7 9.63 3.99
 3 -8 -7 12.67 4.09
 -3 8 8 15.07 4.93
 3 -8 -8 20.67 5.57
 -4 9 -10 11.4 3.59
 -4 9 -9 5.77 2.8
 -4 9 -8 12.71 5.03
 -4 9 -7 8.45 4.07
 -4 9 -6 55.5 8.23
 -4 9 -6 53.1 9.09
 -4 9 -5 2.58 1.65
 -4 9 -5 4.36 2.36
 -4 9 -4 241.81 17.63
 -4 9 -4 228.88 17.54
 -4 9 -3 0.62 0.57
 -4 9 -3 0.43 1.43
 -4 9 -2 8.26 2.85
 -4 9 -2 8.29 3.6
 -4 9 -1 33.67 6.8
 -4 9 -1 33.34 6.12
 -4 9 0 12.91 3.55
 -4 9 0 16.63 4.56
 -4 9 1 -1.37 1.51
 -4 9 1 -1.17 1.02
 -4 9 2 25.12 4.81
 -4 9 2 21.42 5.58
 -4 9 3 16.57 4.87
 -4 9 4 28.42 6.48
 -4 9 5 21.3 5.64
 -4 9 6 15.5 5.16
 -4 9 7 5.36 3.4
 -4 9 8 -0.79 2.13
 -5 10 -8 23.65 7.08
 -5 10 -7 16.36 5.72
 -5 10 -6 5.06 1.98
 -5 10 -6 6.86 3.61
 -5 10 -5 -0.52 0.28
 -5 10 -5 -0.91 1.39
 -5 10 -4 59.81 9.5
 -5 10 -4 46.57 8.45
 -5 10 -3 12.18 4.3
 -5 10 -3 17.7 5.32
 -5 10 -2 5.66 2.99
 -5 10 -2 7.87 3.62
 -5 10 -1 1.55 0.9
 -5 10 -1 2.97 2.59
 -5 10 0 0.16 0.77
 -5 10 0 0.92 0.34
 -5 10 1 18.83 4.72
 -5 10 1 22.63 5.69
 -5 10 2 38.56 7.82
 -5 10 3 63.16 10.24
 -5 10 4 7.98 3.8
 -5 10 5 2.88 2.21
 -5 10 6 2.74 2.23
 -6 11 -7 5.38 4
 -6 11 -6 28.82 7.47
 -6 11 -5 70.6 10.76
 -6 11 -5 79.31 12.09
 -6 11 -4 0.35 0.09
 -6 11 -4 0.76 0.89
 -6 11 -3 -1.06 0.88
 -6 11 -3 -0.48 1.04
 -6 11 -2 24.15 6.17
 -6 11 -2 46.96 9.22
 -6 11 -1 8.98 3.65
 -6 11 -1 17.29 5.93
 -6 11 0 2.08 1.22
 -6 11 0 1.97 1.17
 -6 11 1 9.24 4.07
 -6 11 2 18.01 5.68
 -6 11 3 5.99 4.02
 -6 11 4 -1.17 3.28
 -7 12 -4 17.18 5.7
 -7 12 -4 9.99 4.4
 -7 12 -3 17.32 5.84
 -7 12 -3 44.23 9.37
 -7 12 -2 3.83 2.53
 -7 12 -2 3.66 2.31
 -7 12 -1 -0.09 1.31
 -7 12 -1 -0.34 0.97
 -7 12 0 3.61 2.46
 12 -6 -3 2.84 2.73
 12 -6 -2 -1.29 1.88
 12 -6 -1 7.18 3.98
 12 -6 0 1.09 1.85
 -12 6 -1 7.81 4.17
 12 -6 1 6.78 4.02
 11 -5 -9 1.63 1.69
 -11 5 8 -0.21 1.51
 11 -5 -8 -0.13 0.9
 -11 5 7 10.32 3.94
 11 -5 -7 6.64 3.17
 -11 5 6 36.7 8.01
 11 -5 -6 39.65 8.28
 11 -5 -5 24.1 6.45
 11 -5 -4 6.22 3.21
 11 -5 -3 12.12 4.48
 11 -5 -2 7.95 3.87
 11 -5 -1 -0.08 1.02
 11 -5 0 4.66 3.56
 11 -5 1 2.56 2.19
 -11 5 -2 0.97 1.36
 11 -5 2 -0.97 1.32
 -11 5 -3 2.77 2.37
 11 -5 3 0.83 1.56
 -11 5 -4 3.44 2.88
 11 -5 4 0.63 1.25
 -11 5 -5 1.33 1.8
 -10 4 9 12.5 5.28
 10 -4 -9 10.59 4.02
 -10 4 8 -2.53 1.8
 10 -4 -8 -0.35 0.59
 -10 4 7 31.85 7.48
 10 -4 -7 27.44 6.64
 10 -4 -6 2.1 2.54
 -10 4 6 4.76 3.12
 10 -4 -5 12.93 4.15
 10 -4 -4 45.41 8.66
 10 -4 -3 3.75 2.31
 10 -4 -2 27.01 6.44
 10 -4 -1 1.51 1.85
 10 -4 0 45.92 8.51
 10 -4 1 0.76 0.91
 10 -4 2 9.11 3.83
 -10 4 -3 6.49 3.14
 10 -4 3 6.79 3.43
 -10 4 -4 12.85 4.64
 10 -4 4 12.51 3.75
 -10 4 -5 2.69 2.25
 -9 3 10 14.36 5.37
 9 -3 -10 8.9 3.25
 -9 3 9 5.03 2.77
 9 -3 -9 4.86 2.49
 -9 3 8 35.25 8.38
 9 -3 -8 33.86 7.03
 9 -3 -8 30.58 6.04
 -9 3 7 2.01 1.75
 9 -3 -7 2.07 1.53
 9 -3 -7 0.41 0.91
 9 -3 -6 7.81 2.68
 -9 3 6 8.71 3.72
 9 -3 -6 7.05 2.78
 9 -3 -5 13.69 3.3
 9 -3 -5 16.61 4.75
 9 -3 -4 180.63 15.69
 9 -3 -4 144.8 10.44
 9 -3 -3 23.6 4.08
 9 -3 -3 31.21 6.19
 9 -3 -2 7.57 3.51
 -9 3 1 -0.77 1.24
 9 -3 -1 0.37 1.33
 -9 3 0 1.22 1.2
 -9 3 0 1.96 1.36
 9 -3 0 1.4 1.67
 -9 3 -1 28.17 4.71
 9 -3 1 22.87 5.59
 -9 3 -2 3.14 1.55
 9 -3 2 5.45 2.82
 -9 3 -3 0.51 1.09
 9 -3 3 -0.55 0.53
 9 -3 3 -0.22 1.02
 -9 3 -4 7.14 3.04
 9 -3 4 8.18 3.87
 9 -3 4 4.02 2.35
 -9 3 -5 8.08 3.14
 9 -3 5 6.75 3.87
 9 -3 6 5.05 3.08
 8 -2 -12 7.66 3.95
 8 -2 -12 10.66 4.58
 8 -2 -11 -0.59 1.32
 -8 2 11 1.31 2.2
 8 -2 -11 -0.75 1.92
 8 -2 -10 6.27 2.92
 -8 2 10 5.71 3.58
 8 -2 -10 6.63 3.09
 8 -2 -10 4.99 2.76
 -8 2 9 4.48 3.27
 8 -2 -9 3.57 2.36
 8 -2 -9 4.64 2.22
 8 -2 -9 3.69 2.37
 -8 2 8 1.49 1.65
 8 -2 -8 -0.18 0.7
 8 -2 -8 -0.19 1.03
 8 -2 -8 1.79 1.38
 8 -2 -7 0.39 1.12
 -8 2 7 -2.38 2.65
 8 -2 -7 -0.48 1.21
 -8 2 6 295 20.43
 8 -2 -6 287.85 16.35
 8 -2 -6 291.69 18.99
 8 -2 -5 283.73 18.59
 8 -2 -5 252.02 14.65
 8 -2 -4 10.44 2.91
 8 -2 -4 8.95 2.95
 8 -2 -3 235.33 16.68
 8 -2 -2 195.71 15.5
 8 -2 -1 142.59 13.33
 8 -2 0 -0.8 0.92
 -8 2 0 1.16 0.62
 8 -2 0 -0.04 1.15
 8 -2 1 -0.1 0.89
 -8 2 -1 0.46 0.98
 -8 2 -1 0.69 0.67
 8 -2 1 0.36 0.38
 8 -2 2 -0.38 1.23
 -8 2 -2 0.72 0.47
 -8 2 -2 0.68 0.74
 8 -2 2 0.96 1.39
 8 -2 3 5.61 2.27
 -8 2 -3 6.16 2.2
 -8 2 -3 5.13 2.22
 -8 2 -3 6.62 2.82
 8 -2 3 5.75 2.83
 -8 2 -4 9.89 3.39
 8 -2 4 5.63 2.73
 -8 2 -4 7.46 2.63
 8 -2 4 8.52 3.28
 -8 2 -5 6.92 2.85
 8 -2 5 8.63 3.74
 -8 2 -5 8 3.2
 8 -2 6 6.46 3.49
 -8 2 -6 7.04 3.14
 8 -2 7 4.56 3.59
 -8 2 -7 2.71 1.93
 -8 2 -8 5.02 2.95
 7 -1 -13 1.07 1.96
 7 -1 -13 0.39 1.34
 7 -1 -12 0.68 0.2
 -7 1 12 -1.98 2.61
 7 -1 -12 0.84 2.02
 7 -1 -11 0.15 0.97
 -7 1 11 2.06 1.42
 7 -1 -11 0.67 1.39
 7 -1 -10 1.17 1.26
 -7 1 10 -0.06 1.31
 7 -1 -10 0.75 0.72
 7 -1 -10 1.61 1.42
 -7 1 9 46.15 8.86
 7 -1 -9 32.68 6.58
 7 -1 -9 42.86 6.9
 7 -1 -9 39.15 7.21
 -7 1 8 2.39 2.43
 7 -1 -8 1.2 1.1
 7 -1 -8 1.19 0.71
 -7 1 7 13.13 4.35
 7 -1 -7 12.35 3.47
 7 -1 -7 15.41 4.06
 -7 1 6 85.51 10.56
 7 -1 -6 86.04 9.89
 7 -1 -6 72.62 8.26
 7 -1 -5 81.32 9.33
 7 -1 -5 71.29 7.78
 7 -1 -4 375.21 20.28
 7 -1 -4 318.63 15.98
 7 -1 -3 74.65 8.94
 7 -1 -2 50.57 7.21
 7 -1 -1 1.47 1.01
 7 -1 -1 1.23 0.26
 -7 1 0 50.26 6.26
 7 -1 0 53.66 6.31
 7 -1 0 44.12 6.73
 -7 1 -1 68.26 7.16
 7 -1 1 71.14 7.71
 7 -1 1 68.41 8.39
 7 -1 2 -0.62 1.11
 -7 1 -2 -0.67 0.84
 -7 1 -2 0.21 1.21
 7 -1 2 0.88 0.97
 -7 1 -3 35.32 5.99
 -7 1 -3 36.33 5.96
 7 -1 3 32.83 6.03
 -7 1 -3 33.88 5.46
 7 -1 3 34.76 5.85
 7 -1 4 53.57 8.25
 -7 1 -4 62.26 8.06
 -7 1 -4 63.33 8.44
 -7 1 -4 62.71 7.9
 7 -1 4 53.03 7.13
 -7 1 -5 1.44 1.32
 7 -1 5 1.94 1.55
 -7 1 -5 1.21 1.23
 7 -1 6 6.39 3.66
 -7 1 -6 6.39 2.71
 7 -1 7 30.43 7.22
 -7 1 -7 27.73 6.63
 7 -1 8 11.4 4.17
 -7 1 -8 14.36 4.71
 -7 1 -9 6 3.61
 6 0 -13 14.82 5.65
 -6 0 13 5.93 3.67
 6 0 -13 14.72 5.55
 6 0 -12 1.36 1.52
 -6 0 12 -0.75 1.48
 6 0 -12 -0.46 0.7
 6 0 -11 7.45 3.63
 -6 0 11 -0.58 1.84
 6 0 -11 5.85 2.86
 -6 0 10 13.12 4.57
 6 0 -10 10.24 3.88
 6 0 -10 16.86 4.17
 6 0 -10 13.82 4.43
 -6 0 9 4.67 2.79
 6 0 -9 4 2.22
 6 0 -9 5.82 2.31
 6 0 -8 0.74 0.44
 6 0 -8 1.03 1.05
 -6 0 7 54.85 8.52
 6 0 -7 51.59 7.32
 6 0 -7 59.42 7.53
 -6 0 6 65.33 8.66
 6 0 -6 64.44 7.74
 6 0 -6 53.05 6.94
 6 0 -5 62.36 7.64
 6 0 -5 60.12 7.4
 6 0 -4 3.17 0.78
 6 0 -3 123.68 10.84
 6 0 -3 111.97 4.89
 6 0 -2 19.87 2.76
 6 0 -2 21.28 4.3
 6 0 -1 101.85 9.46
 6 0 0 158.92 11.81
 -6 0 -1 -0.27 0.96
 6 0 1 0.27 0.11
 -6 0 -2 339.11 17.57
 -6 0 -2 338.24 17.64
 6 0 2 352.31 17.59
 -6 0 -3 49.4 7.01
 -6 0 -3 44.54 6.65
 -6 0 -3 51.64 5.9
 6 0 3 44.87 5.98
 -6 0 -4 115.57 11.45
 -6 0 -4 136.9 12.73
 -6 0 -4 133.26 9.88
 6 0 4 114.37 9.38
 -6 0 -5 9.22 3.02
 -6 0 -5 9.48 3.23
 -6 0 -6 27.12 6.11
 6 0 7 18.76 5.29
 -6 0 -7 24.33 6.33
 6 0 8 0.75 0.87
 -6 0 -8 2.15 1.01
 -6 0 -9 13.35 4.87
 -5 -1 14 5.25 4.06
 5 1 -13 3.07 2.95
 -5 -1 13 0.23 1.44
 5 1 -13 5.68 3.68
 5 1 -12 -0.29 0.64
 -5 -1 12 1.55 1.84
 5 1 -12 2.01 1.38
 5 1 -11 12.78 4.25
 -5 -1 11 5.47 2.65
 5 1 -11 9.5 3.62
 -5 -1 10 3.65 2.48
 5 1 -10 1.73 1.59
 5 1 -10 1.42 0.52
 5 1 -10 0.92 0.8
 -5 -1 9 30.86 6.4
 5 1 -9 25.9 5.95
 5 1 -9 28.28 5.07
 -5 -1 8 293.59 19.08
 5 1 -8 266.54 17.62
 5 1 -8 316.06 17.32
 -5 -1 7 170.27 13.61
 5 1 -7 162.98 11.93
 5 1 -7 154.03 12.54
 5 1 -6 7.18 2.14
 5 1 -6 8.71 2.72
 5 1 -5 50.32 6.37
 5 1 -5 46.86 6.25
 5 1 -4 59.39 7
 5 1 -3 232.98 13.92
 5 1 -2 67.71 7.11
 5 1 -1 621.88 21.58
 5 1 0 8.16 2.41
 -5 -1 -1 63.79 7.27
 5 1 1 62.19 6.74
 -5 -1 -2 145.75 10.81
 5 1 2 159.65 10.75
 -5 -1 -3 5.73 1.6
 5 1 3 7.07 2.13
 -5 -1 -3 7.93 2.86
 -5 -1 -3 6.95 2.53
 -5 -1 -4 1.03 0.45
 -5 -1 -4 0.2 0.48
 -5 -1 -4 -0.56 0.78
 5 1 4 0.34 0.59
 -5 -1 -5 0.46 0.64
 -5 -1 -5 -0.39 0.79
 -5 -1 -6 10.33 3.36
 -5 -1 -7 15.27 4.72
 -5 -1 -8 86.57 12.14
 -5 -1 -9 26.98 6.93
 4 2 -13 3.11 2.36
 -4 -2 13 -2.29 2.27
 4 2 -13 -3.59 3.03
 4 2 -12 18.72 5.71
 -4 -2 12 6.82 3.09
 4 2 -12 15.73 5.16
 4 2 -11 5.04 2.59
 -4 -2 11 2.59 2.28
 4 2 -11 3.99 2.67
 4 2 -10 30.99 6.4
 -4 -2 10 34.77 6.38
 4 2 -10 34.14 5.77
 4 2 -10 33.28 6.81
 -4 -2 9 117.48 11.39
 4 2 -9 125.4 12.77
 4 2 -9 138.13 11.51
 4 2 -8 15.74 4.27
 4 2 -8 16.83 3.96
 4 2 -7 20.61 1.71
 4 2 -7 15.66 3.94
 4 2 -7 19.52 4.16
 4 2 -6 43.51 5.91
 4 2 -6 36.95 5.94
 4 2 -5 81.71 4.18
 4 2 -5 95.02 8.87
 4 2 -4 81.91 7.91
 4 2 -3 598.15 20.94
 4 2 -2 35.2 4.87
 4 2 -1 220.43 12.11
 4 2 0 156.19 10.12
 -4 -2 -1 331.91 16.68
 4 2 1 323.88 14.36
 -4 -2 -2 49.83 6.42
 4 2 2 53.78 5.7
 -4 -2 -3 250.95 15.34
 -4 -2 -3 258.71 15.68
 -4 -2 -3 253.7 9.07
 4 2 3 236.2 11.39
 -4 -2 -4 119.17 11.23
 -4 -2 -4 113.82 11.03
 -4 -2 -4 117.5 5.85
 4 2 4 100.77 6.93
 -4 -2 -5 18.88 4.57
 -4 -2 -5 19.38 4.67
 -4 -2 -6 4.77 2.47
 -4 -2 -7 21.73 5.68
 -4 -2 -8 0.96 1.51
 4 2 9 10.84 4.09
 -4 -2 -9 18.28 5.56
 3 3 -13 36.17 8.32
 3 3 -13 22.58 6.36
 3 3 -12 19.21 5.97
 3 3 -12 19.11 5.63
 3 3 -11 9.99 4.01
 3 3 -11 4.18 2.94
 3 3 -10 129.79 13.73
 3 3 -10 144.07 14.09
 3 3 -9 13.02 4.07
 3 3 -8 13.67 3.46
 3 3 -8 12.27 3.56
 3 3 -7 377.68 19.27
 3 3 -7 406.62 19.47
 3 3 -6 197.38 7.44
 3 3 -6 207.24 13.42
 3 3 -6 199.65 13.72
 3 3 -5 1.64 1.44
 3 3 -5 0.53 0.45
 3 3 -5 -0.51 1.18
 3 3 -4 -0.39 1.19
 3 3 -3 8.46 1.89
 3 3 -2 612.86 20.38
 3 3 -1 2050.59 36.77
 -3 -3 0 150.33 7.21
 3 3 0 140.77 9.55
 -3 -3 -1 24.65 4.33
 -3 -3 -1 23.39 2.42
 3 3 1 26.87 4.06
 -3 -3 -2 10.01 2.9
 3 3 2 10.4 2.58
 -3 -3 -2 8.77 1.12
 -3 -3 -3 205.62 14.24
 -3 -3 -3 202.72 14.1
 3 3 3 194.42 9.95
 -3 -3 -4 211.63 15.21
 -3 -3 -4 215.49 15.29
 -3 -3 -5 1.59 1.27
 -3 -3 -5 2.3 1.79
 -3 -3 -6 25.75 5.71
 -3 -3 -7 79.54 10.39
 3 3 7 51.92 8.18
 3 3 8 6.14 2.88
 -3 -3 -8 15.75 5.1
 3 3 9 1.38 1.75
 -3 -3 -9 0.09 1.01
 2 4 -13 15.39 5.5
 2 4 -13 8.78 3.93
 2 4 -12 0.75 0.22
 2 4 -12 1.92 1.64
 2 4 -11 39.15 7.32
 2 4 -11 42.54 7.97
 2 4 -11 39.66 8
 2 4 -10 58.02 8.62
 2 4 -10 57.03 8.81
 2 4 -10 57.32 9
 2 4 -9 60.9 8.5
 2 4 -9 66.87 9.41
 2 4 -8 7.4 2.56
 2 4 -8 7.78 3.14
 2 4 -7 0.44 0.33
 2 4 -7 1.19 1.53
 2 4 -7 1.37 1.3
 2 4 -6 133.94 6.82
 2 4 -6 129.35 10.8
 2 4 -6 127.87 10.86
 2 4 -5 491.21 14.78
 2 4 -5 462.28 19.12
 2 4 -5 490.53 19.83
 2 4 -5 478.25 20.12
 2 4 -4 1017.8 22.88
 2 4 -4 975.09 26.26
 2 4 -4 1059.21 28.56
 2 4 -3 55.79 5.52
 2 4 -3 57.1 6.5
 2 4 -3 53 5.61
 2 4 -2 75.03 6.83
 2 4 -2 74.43 7.24
 2 4 -2 76.22 5.96
 2 4 -1 405.12 16.52
 2 4 -1 416.83 16.74
 2 4 0 95.95 8.33
 -2 -4 0 93.87 5.51
 -2 -4 -1 30.06 4.8
 2 4 1 27.27 4.79
 -2 -4 -1 24.02 1.93
 -2 -4 -2 73.77 7.68
 2 4 2 74.04 7.97
 -2 -4 -3 119.57 10.44
 -2 -4 -3 123.98 10.75
 2 4 3 116.16 10.55
 2 4 4 17.77 4.3
 -2 -4 -4 17 4.28
 -2 -4 -4 17.47 4.3
 -2 -4 -5 0.13 1.3
 2 4 5 -0.02 1.21
 -2 -4 -5 0.26 0.14
 -2 -4 -6 38.2 6.91
 2 4 6 32.02 6.28
 2 4 7 9.06 3.56
 -2 -4 -7 15.66 4.77
 2 4 8 1.82 1.67
 -2 -4 -8 2.17 1.72
 2 4 9 16.41 5.07
 -2 -4 -9 24.5 6.36
 1 5 -13 9.41 4.32
 1 5 -13 14.77 5.06
 1 5 -13 11.18 4.51
 1 5 -12 89.25 11.97
 1 5 -12 89.74 12.26
 1 5 -12 84.6 12.38
 1 5 -11 4.44 2.3
 1 5 -11 5.2 2.75
 1 5 -11 4.63 2.89
 1 5 -10 4.47 2.28
 1 5 -10 8.21 3.29
 1 5 -10 8.53 3.53
 1 5 -9 0.97 1.5
 1 5 -9 2.62 1.96
 1 5 -8 68.55 8.89
 1 5 -8 67.77 8.54
 1 5 -7 149.79 7.64
 1 5 -7 142.16 12.26
 1 5 -7 140.21 11.65
 1 5 -6 981.05 21.26
 1 5 -6 963.22 30.21
 1 5 -6 957.48 29.52
 1 5 -5 25.74 4.57
 1 5 -5 25.69 3.59
 1 5 -5 24.37 4.5
 1 5 -4 3.72 1.73
 1 5 -4 2.98 1.5
 1 5 -3 62.77 6.48
 1 5 -3 55.59 5.89
 1 5 -2 957.53 26.24
 1 5 -2 901.84 22.37
 1 5 -1 279.58 14.85
 1 5 -1 245.33 10.65
 1 5 0 140.67 6.93
 -1 -5 0 141.02 7.03
 -1 -5 -1 28.84 4.75
 1 5 1 31.6 5.38
 -1 -5 -2 113.46 9.53
 1 5 2 131.09 11.33
 -1 -5 -3 101.05 9.95
 -1 -5 -3 103.75 9.8
 1 5 3 109.23 10.59
 -1 -5 -4 41.84 6.6
 -1 -5 -4 43.02 6.7
 1 5 4 41.5 6.76
 -1 -5 -5 66.04 8.74
 -1 -5 -5 58.11 8.4
 1 5 5 64.94 8.78
 1 5 6 29.82 6.16
 -1 -5 -6 29.93 6.16
 -1 -5 -7 38.27 7.56
 1 5 7 25.29 6.14
 1 5 8 2.4 1.88
 -1 -5 -8 4.47 3.06
 -1 -5 -9 -0.28 0.6
 0 6 -13 1.94 1.84
 0 6 -13 3.91 3.5
 0 6 -13 -0.06 1.04
 0 6 -12 11.11 4.53
 0 6 -12 9.8 3.88
 0 6 -11 1.19 1.76
 0 6 -11 3.7 2.42
 0 6 -11 2.87 2.18
 0 6 -10 44.96 7.66
 0 6 -10 54.35 8.94
 0 6 -10 48.88 7.96
 0 6 -9 57.87 8.19
 0 6 -9 64.39 9.45
 0 6 -9 61.19 8.76
 0 6 -8 19.78 4.69
 0 6 -8 18.98 4.72
 0 6 -7 43.84 4.82
 0 6 -7 37.33 6.46
 0 6 -7 39.01 6.16
 0 6 -6 151.79 9.75
 0 6 -6 134.38 11.63
 0 6 -6 127.89 10.71
 0 6 -5 2.02 1.49
 0 6 -5 0.23 0.86
 0 6 -5 -0.02 1.26
 0 6 -4 367.9 16.48
 0 6 -4 354.13 16.82
 0 6 -4 338.35 16.56
 0 6 -3 356.68 16.6
 0 6 -3 327.61 15.39
 0 6 -2 89.35 8.62
 0 6 -2 80.44 6.98
 0 6 -1 1.67 1.02
 0 6 -1 2.15 0.82
 0 6 0 32.9 5.65
 0 6 0 26.86 3.37
 0 -6 -1 249.26 14.21
 0 6 1 256.27 16.01
 0 -6 -2 70.17 7.9
 0 -6 -2 78.24 8.43
 0 6 2 73.45 8.73
 0 6 2 65.79 3.18
 0 -6 -3 35.18 5.62
 0 -6 -3 37.94 6.03
 0 6 3 36.11 6.53
 0 -6 -4 126.38 11.89
 0 -6 -4 123.48 11.72
 0 6 4 127.1 12.56
 0 -6 -5 -0.31 0.76
 0 6 5 -0.2 1.1
 0 -6 -5 0.89 1.78
 0 -6 -6 47.69 7.51
 0 6 6 43.4 7.98
 0 6 7 1.13 2.36
 0 -6 -7 1.43 1.08
 0 6 8 -1.14 1.9
 0 -6 -8 -0.01 1.09
 0 -6 -9 1.2 1.8
 -1 7 -13 4.22 3
 -1 7 -13 2.91 2.37
 -1 7 -12 2.62 2.13
 -1 7 -12 3.69 2.5
 -1 7 -12 8.7 4.08
 -1 7 -11 27.4 6.66
 -1 7 -11 19.04 5.21
 -1 7 -10 -1.42 1.19
 -1 7 -10 1.49 1.46
 -1 7 -10 0.8 0.96
 -1 7 -9 4.44 2.06
 -1 7 -9 3.59 2.1
 -1 7 -9 1.53 1.06
 -1 7 -8 4.15 2.37
 -1 7 -8 5.77 2.5
 -1 7 -7 228.32 12.84
 -1 7 -7 200.37 15.53
 -1 7 -7 201 14.04
 -1 7 -6 124.21 9.97
 -1 7 -6 109.37 11.11
 -1 7 -6 112.32 9.98
 -1 7 -5 -0.44 0.43
 -1 7 -5 -0.44 0.06
 -1 7 -5 0.65 0.92
 -1 7 -4 165.97 11.9
 -1 7 -4 174.91 13.12
 -1 7 -4 163.19 11.31
 -1 7 -3 92.62 9.04
 -1 7 -3 100.72 9.59
 -1 7 -2 5.84 2.08
 -1 7 -2 5.69 2.57
 -1 7 -1 32.16 5.69
 -1 7 -1 32.6 4.98
 1 -7 0 178.56 11.73
 -1 7 0 197.86 14.71
 -1 7 0 183.95 10.77
 1 -7 -1 0.33 0.15
 -1 7 1 2.03 1.85
 -1 7 1 2.43 1.17
 1 -7 -2 168.88 11.86
 1 -7 -2 183.05 12.63
 -1 7 2 207.94 15.82
 -1 7 2 211.73 9.33
 1 -7 -3 20.22 4.46
 -1 7 3 20.53 5.18
 1 -7 -3 21.51 4.49
 1 -7 -4 5.54 2.19
 -1 7 4 4.8 2.33
 1 -7 -4 5.57 2.09
 -1 7 5 -1.95 1.36
 1 -7 -5 -0.91 1.41
 -1 7 6 13.96 4.45
 1 -7 -6 13.13 4.53
 -1 7 7 0.26 0.57
 1 -7 -7 2.9 2.29
 -1 7 8 0.94 1.21
 1 -7 -8 -0.18 0.51
 1 -7 -9 -1.06 1.55
 -2 8 -12 -1.47 1.98
 -2 8 -12 -2.61 2.4
 -2 8 -11 2.05 1.83
 -2 8 -11 4.89 2.63
 -2 8 -11 9.05 3.97
 -2 8 -10 9.66 3.74
 -2 8 -10 10.72 3.77
 -2 8 -10 10.26 3.77
 -2 8 -9 0.79 1.65
 -2 8 -9 0.14 0.49
 -2 8 -9 -0.27 0.55
 -2 8 -8 2.41 1.68
 -2 8 -8 2.72 1.73
 -2 8 -8 1.73 0.9
 -2 8 -7 -0.07 1.03
 -2 8 -7 0.99 1.48
 -2 8 -7 0.24 0.22
 -2 8 -6 2.48 1.45
 -2 8 -6 2.17 0.6
 -2 8 -6 1.76 1.7
 -2 8 -5 38.18 6.18
 -2 8 -5 31.44 5
 -2 8 -5 32.32 6.29
 -2 8 -4 9.82 2.8
 -2 8 -4 11.55 3.32
 -2 8 -4 11.42 3.61
 -2 8 -3 221.35 15.16
 -2 8 -3 220.54 15.24
 -2 8 -3 214.04 12.59
 -2 8 -2 413.53 21.01
 -2 8 -2 433.47 20.23
 -2 8 -1 303.94 18.72
 -2 8 -1 273.59 15.2
 2 -8 0 0.87 1.18
 -2 8 0 -2.33 2.03
 -2 8 0 -0.47 1.03
 2 -8 -1 139.28 10.45
 2 -8 -1 154.59 11.06
 -2 8 1 142.25 13.4
 -2 8 1 146.53 10.13
 2 -8 -2 4.75 2.14
 2 -8 -2 3.67 1.38
 -2 8 2 4.54 2.35
 2 -8 -3 42.76 6.41
 2 -8 -3 34.69 5.9
 -2 8 3 37.21 7.25
 -2 8 4 7.88 3.45
 2 -8 -4 5.81 2.1
 -2 8 5 19.8 5.45
 2 -8 -5 21.1 4.92
 -2 8 6 1.2 1.53
 2 -8 -6 1.16 0.7
 -2 8 7 -1.31 1.6
 2 -8 -7 -6.26 3
 -2 8 8 0.33 0.7
 2 -8 -8 0.45 0.92
 -3 9 -10 3.49 3.03
 -3 9 -9 77.42 11.58
 -3 9 -8 105.6 13.38
 -3 9 -7 67.39 8.56
 -3 9 -7 60.21 9.83
 -3 9 -6 6.29 2.5
 -3 9 -6 5.26 2.75
 -3 9 -5 77.04 9.44
 -3 9 -5 75.54 10.44
 -3 9 -5 71.38 7.27
 -3 9 -4 1.23 1.25
 -3 9 -4 1.67 1.21
 -3 9 -4 1.47 1.51
 -3 9 -3 11.82 3.89
 -3 9 -3 10.97 2.83
 -3 9 -3 11.01 3.52
 -3 9 -2 11.1 3.79
 -3 9 -2 11 3.59
 3 -9 1 7.27 2.15
 -3 9 -1 4.1 2.16
 -3 9 -1 7.06 2.56
 3 -9 0 21.17 3.89
 3 -9 0 18.26 3.47
 -3 9 0 16.11 4.58
 -3 9 0 18.64 4.15
 3 -9 -1 45.11 5.86
 3 -9 -1 51 6.2
 -3 9 1 44.6 7.71
 -3 9 1 46.9 6.4
 3 -9 -2 2.01 1.34
 3 -9 -2 2.3 1.38
 -3 9 2 0.71 0.8
 -3 9 3 -1.3 1.95
 -3 9 4 16.87 5.21
 -3 9 5 7.01 3.93
 -3 9 6 1.24 1.85
 -3 9 7 16.21 5.48
 -4 10 -9 3.9 2.07
 -4 10 -8 4.72 2.9
 -4 10 -7 74.46 9.89
 -4 10 -7 77.16 11.84
 -4 10 -6 55.65 8.51
 -4 10 -6 60.94 10.31
 -4 10 -5 6.86 3
 -4 10 -5 6.63 3.23
 -4 10 -4 42.69 7.71
 -4 10 -4 44.15 8.07
 -4 10 -3 12.77 4.41
 -4 10 -3 10.74 3.68
 -4 10 -2 68.27 10.11
 -4 10 -2 47.92 8.02
 -4 10 -1 53.08 8.81
 -4 10 -1 45.82 7.45
 -4 10 0 73.78 10.84
 -4 10 0 60.73 8.3
 -4 10 1 75.05 10.88
 -4 10 2 7.1 3.17
 -4 10 3 6.46 2.89
 -4 10 4 0.76 1.4
 -4 10 5 7.01 3.48
 -4 10 6 -1.42 1.45
 -5 11 -7 61.25 11.26
 -5 11 -6 8.17 3.17
 -5 11 -6 11.07 4.56
 -5 11 -5 43.74 8.2
 -5 11 -5 41.02 8.4
 -5 11 -4 34.76 7.36
 -5 11 -4 24.93 6.31
 -5 11 -3 3.27 2.01
 -5 11 -3 1.64 1.46
 -5 11 -2 14.66 4.84
 -5 11 -2 11.77 4.44
 -5 11 -1 101.25 13.69
 -5 11 -1 63.4 9.69
 -5 11 0 68.51 11.36
 -5 11 0 61.37 9.29
 -5 11 1 32.52 7.61
 -5 11 2 104.97 14.19
 -5 11 3 37.45 8.41
 -5 11 4 2.23 2.27
 -6 12 -5 8.62 3.93
 -6 12 -5 8.31 4.09
 -6 12 -4 0.29 0.79
 -6 12 -4 0.1 0.69
 -6 12 -3 3.97 2.88
 -6 12 -3 0.91 1.23
 -6 12 -2 15.53 5.21
 -6 12 -2 6.85 3.31
 -6 12 -1 0.38 0.94
 -6 12 -1 3.73 2.28
 -6 12 0 23.07 6.3
 12 -5 -5 11.52 4.75
 12 -5 -4 10.68 4.3
 12 -5 -3 4.65 2.51
 12 -5 -2 10.18 3.94
 12 -5 -1 2.75 1.22
 12 -5 0 3.03 2.34
 12 -5 1 -10.36 4.58
 -12 5 -2 27.99 7.71
 12 -5 2 25.09 7.39
 12 -5 3 0.92 1.73
 11 -4 -9 7.47 3.75
 11 -4 -8 8.04 3.85
 11 -4 -7 6.05 3.26
 11 -4 -6 12.59 4.35
 11 -4 -5 0.7 0.84
 11 -4 -4 7.82 3.66
 11 -4 -3 1.56 1.77
 11 -4 -2 8.43 4.04
 11 -4 -1 11.67 4.49
 11 -4 0 3.13 2.31
 11 -4 1 0.69 0.85
 -11 4 -2 2.61 2.25
 11 -4 2 0.37 1.06
 -11 4 -3 10.24 4.26
 11 -4 3 -1.8 2.57
 -11 4 -4 8.94 4.11
 10 -3 -10 18.31 5.51
 -10 3 9 16.17 5.94
 10 -3 -9 5.39 3.17
 -10 3 8 12.58 4.3
 10 -3 -8 11.98 4.26
 10 -3 -7 0.28 0.99
 10 -3 -6 20.09 5.64
 10 -3 -5 -1.64 2.42
 10 -3 -4 73.43 10.86
 10 -3 -3 146.26 15.3
 10 -3 -2 28.01 6.68
 10 -3 -1 40.13 8.06
 10 -3 0 57.39 9.24
 10 -3 1 4.58 3.25
 10 -3 2 -5.18 3.65
 -10 3 -3 0.04 0.94
 10 -3 3 2.45 2.4
 10 -3 3 1.52 1.48
 -10 3 -4 3.07 1.91
 10 -3 4 1.26 1.44
 10 -3 4 0.33 1.56
 10 -3 5 0 1.04
 9 -2 -12 4.92 3.47
 9 -2 -11 10.62 4.52
 9 -2 -11 4.49 2.58
 9 -2 -10 0.37 0.85
 -9 2 10 0.93 1.52
 9 -2 -10 -1.68 1.72
 9 -2 -10 -0.46 0.83
 9 -2 -9 0.56 0.72
 9 -2 -9 0.8 0.92
 9 -2 -9 2.98 2.11
 -9 2 8 6.48 3.98
 9 -2 -8 5.01 2.78
 9 -2 -8 4.49 2.64
 9 -2 -7 1.74 1.04
 9 -2 -7 5.23 2.96
 9 -2 -6 14.92 3.91
 9 -2 -6 18.44 5.33
 9 -2 -5 -1.01 1.34
 9 -2 -5 -1.55 1.85
 9 -2 -4 19.03 5.1
 9 -2 -4 12.93 3.31
 9 -2 -3 0.36 1.73
 9 -2 -2 60.05 9.1
 -9 2 1 49.15 6.55
 9 -2 -1 46.44 8.05
 9 -2 0 -0.5 0.55
 -9 2 0 0.49 0.21
 9 -2 0 0.97 1.47
 9 -2 1 2.76 2.07
 -9 2 -1 2.2 1.79
 -9 2 -1 2.14 1.53
 9 -2 1 1.37 0.59
 9 -2 2 5.33 2.54
 -9 2 -2 3.85 2.02
 -9 2 -2 3.13 1.77
 9 -2 2 1.74 1.12
 -9 2 -3 14.38 4.06
 9 -2 3 14.99 4.7
 -9 2 -3 13.54 3.62
 -9 2 -3 15.84 4.35
 9 -2 3 8.04 3.61
 -9 2 -4 1.24 1.01
 9 -2 4 -1.08 1.3
 -9 2 -4 0.82 0.32
 9 -2 4 -0.08 0.77
 9 -2 5 1.4 0.88
 -9 2 -5 18.74 4.75
 9 -2 6 18.6 6.47
 -9 2 -6 23.36 6.16
 -9 2 -7 3.16 2.19
 8 -1 -12 0.82 1.05
 8 -1 -12 0.94 1.83
 8 -1 -11 -0.67 1.43
 -8 1 11 -0.56 1.36
 8 -1 -11 2.35 2
 -8 1 10 1.79 2.59
 8 -1 -10 0.98 1.45
 8 -1 -10 0.57 1.07
 8 -1 -10 0.56 1.13
 -8 1 9 42.59 8.41
 8 -1 -9 35.37 6.89
 8 -1 -9 38.28 7.09
 8 -1 -8 1.5 1.44
 -8 1 8 3.66 2.6
 8 -1 -8 3.19 2.1
 8 -1 -7 13.13 3.72
 8 -1 -7 12.53 3.55
 8 -1 -6 2.28 2.19
 8 -1 -6 0.72 0.66
 8 -1 -5 16.61 3.94
 8 -1 -5 24.12 5.44
 8 -1 -4 5.64 1.9
 8 -1 -4 9.23 3.5
 8 -1 -3 108.87 11.38
 8 -1 -2 58.22 8.28
 8 -1 -1 23.01 3.77
 8 -1 -1 24.23 5.47
 8 -1 0 11.31 3.14
 -8 1 0 10.15 3.18
 8 -1 0 7.93 3.03
 8 -1 1 -0.96 1.51
 -8 1 -1 0.16 0.7
 -8 1 -1 0.13 1.05
 8 -1 1 -1.98 1.5
 8 -1 2 38.83 6.66
 -8 1 -2 39.47 6.33
 -8 1 -2 37.01 5.84
 8 -1 2 38.29 6.58
 -8 1 -3 5.29 2.51
 8 -1 3 3.57 2.2
 -8 1 -3 5.4 1.99
 -8 1 -3 5.79 2.69
 8 -1 3 3.83 2.04
 8 -1 4 26.08 6.02
 -8 1 -4 24.73 5.26
 -8 1 -4 27.88 5.95
 -8 1 -4 30.07 5.83
 8 -1 4 30.73 6.01
 8 -1 5 12.3 4.52
 -8 1 -5 10.83 3.63
 8 -1 6 24.16 6.67
 -8 1 -6 24.07 6.25
 8 -1 7 13.66 5.55
 -8 1 -7 10.62 4.14
 -8 1 -8 2.16 1.99
 7 0 -13 1.04 2.09
 7 0 -13 -0.78 1.31
 7 0 -12 4.04 2.45
 -7 0 12 3.53 3
 7 0 -12 1.7 1.31
 -7 0 11 2.46 2.75
 7 0 -11 2.93 1.99
 7 0 -11 0.87 0.97
 7 0 -11 1.31 1.05
 -7 0 10 47.39 8.9
 7 0 -10 42.94 7.79
 7 0 -10 49.92 7.8
 7 0 -10 46.68 8.53
 -7 0 9 71.69 10.65
 7 0 -9 61.67 8.45
 7 0 -9 60.64 9.57
 -7 0 8 19.46 5.26
 7 0 -8 17.69 4.46
 7 0 -8 19.32 4.63
 7 0 -7 3.25 2.02
 7 0 -7 0.84 0.62
 7 0 -6 1.69 1.25
 7 0 -6 1.41 0.55
 7 0 -5 90.28 9.81
 7 0 -5 82.64 9.05
 7 0 -4 20.77 4.77
 7 0 -3 3.72 1.09
 7 0 -3 2.85 2.29
 7 0 -2 3.01 1.3
 7 0 -2 2.01 1.91
 7 0 -1 5.85 1.81
 7 0 -1 4.04 2.39
 -7 0 0 51.89 6.86
 7 0 0 50.37 7.47
 -7 0 -1 334.84 18.24
 7 0 1 332.5 19.32
 -7 0 -2 12.33 3.47
 -7 0 -2 10.26 3.19
 7 0 2 11.57 3.56
 -7 0 -3 18.87 3.93
 -7 0 -3 17.96 4.35
 -7 0 -3 19.36 4.69
 7 0 3 17.18 4.16
 -7 0 -4 26.94 5.88
 -7 0 -4 28.14 6.09
 7 0 4 25.25 4.83
 -7 0 -5 8.11 3.03
 7 0 5 8.21 3.43
 -7 0 -5 10.81 3.86
 7 0 6 4.39 2.79
 -7 0 -6 4.62 2.64
 7 0 7 7.99 3.95
 -7 0 -7 4.51 2.43
 -7 0 -8 11.69 4.43
 6 1 -13 4.52 3.11
 -6 -1 13 1.44 0.87
 6 1 -12 0.7 1.15
 -6 -1 12 0.9 1.04
 6 1 -12 1.76 0.73
 6 1 -11 10.24 3.51
 -6 -1 11 5.36 3.02
 6 1 -11 8.34 3.43
 6 1 -11 12.42 4.14
 -6 -1 10 0.72 0.75
 6 1 -10 -0.09 1.24
 6 1 -10 -0.24 1.07
 6 1 -9 11.97 4.19
 -6 -1 9 16.56 4.82
 6 1 -9 19.19 4.58
 6 1 -8 23.15 5.24
 6 1 -8 28.18 5.54
 6 1 -7 109.7 10.64
 6 1 -7 98.06 10.4
 6 1 -6 29.01 5.53
 6 1 -6 32.58 5.67
 6 1 -5 207.25 14.35
 6 1 -5 173.91 12.7
 6 1 -4 40.01 2.42
 6 1 -4 48.45 6.86
 6 1 -3 59.94 7.71
 6 1 -2 21.64 4.32
 6 1 -1 200.3 13.52
 6 1 0 44.29 6.44
 -6 -1 -1 1.74 1.61
 6 1 1 0.48 0.82
 -6 -1 -2 0.38 0.3
 -6 -1 -2 0.19 0.22
 6 1 2 0.3 0.77
 -6 -1 -3 33.29 5.94
 -6 -1 -3 30.99 5.79
 -6 -1 -3 33.38 4.57
 6 1 3 33.5 5.2
 -6 -1 -4 46.33 7.44
 -6 -1 -4 50.48 7.94
 6 1 4 42.71 5.65
 -6 -1 -5 0.11 1.15
 -6 -1 -5 -0.62 1.76
 -6 -1 -6 0.88 1.03
 -6 -1 -7 2.21 1.78
 -6 -1 -8 0.25 1.79
 5 2 -13 0.9 2.24
 5 2 -13 -1.23 1.98
 5 2 -12 3.65 2.17
 5 2 -12 2.07 1.94
 5 2 -11 18.41 4.57
 5 2 -11 18.55 5.27
 5 2 -11 15.87 4.71
 5 2 -10 1.45 1.27
 5 2 -10 -0.49 1.5
 5 2 -9 253.45 18.21
 5 2 -9 295.14 17.72
 5 2 -8 196.16 15.52
 5 2 -8 219.05 15.16
 5 2 -7 92.75 9.74
 5 2 -7 78.21 9.22
 5 2 -6 41.05 6.31
 5 2 -6 38.67 6.28
 5 2 -5 374.69 18.32
 5 2 -5 356.29 18.65
 5 2 -4 827.57 27.08
 5 2 -3 -1.17 1.82
 5 2 -2 35.14 5.58
 5 2 -1 28.78 5.03
 5 2 0 7.78 2.47
 -5 -2 -1 50.2 6.86
 5 2 1 43.6 5.7
 -5 -2 -2 157.95 12.29
 5 2 2 144.8 10.3
 -5 -2 -3 212.27 15.04
 -5 -2 -3 212.58 15.18
 -5 -2 -3 199.78 9.19
 5 2 3 204.76 12.13
 -5 -2 -4 9.27 3.21
 -5 -2 -4 10.04 3.47
 5 2 4 7.43 1.97
 -5 -2 -5 90.07 10.75
 -5 -2 -5 96.04 11.26
 -5 -2 -6 1.02 1.23
 -5 -2 -7 1.42 1.97
 -5 -2 -8 32.53 7.72
 5 2 9 4.99 3.04
 4 3 -13 4.45 3.13
 4 3 -13 5.2 2.68
 4 3 -12 44.51 8.47
 4 3 -12 41.55 8.61
 4 3 -11 1.93 1.87
 4 3 -11 0.04 0.94
 4 3 -10 40.26 6.55
 4 3 -10 37.18 7.46
 4 3 -9 42.18 7.35
 4 3 -9 48.51 7.32
 4 3 -8 37.24 6.5
 4 3 -8 44.24 6.9
 4 3 -7 198.29 7.67
 4 3 -7 199.17 14.03
 4 3 -7 180.41 14.01
 4 3 -6 78.96 5.58
 4 3 -6 82.04 8.69
 4 3 -6 80.53 8.98
 4 3 -5 50.72 6.74
 4 3 -4 43.2 6.23
 4 3 -3 159.95 11.7
 4 3 -2 240.73 14.02
 4 3 -1 3.05 1.5
 4 3 0 104.09 9.14
 -4 -3 -1 227.15 14.61
 4 3 1 211.74 12.42
 -4 -3 -2 448.72 21.04
 4 3 2 402.8 16.82
 4 3 3 14.09 3.07
 -4 -3 -3 14.66 3.98
 -4 -3 -3 13.42 3.72
 -4 -3 -4 224.03 16.69
 -4 -3 -4 223 16.7
 4 3 4 184.94 9.97
 -4 -3 -5 26.51 5.82
 -4 -3 -5 27.59 6.22
 -4 -3 -6 6.01 3.12
 -4 -3 -6 5.72 2.23
 4 3 7 -3.11 2.38
 -4 -3 -7 4.3 2.62
 4 3 8 5.02 3.13
 -4 -3 -8 3.21 2.81
 4 3 9 -0.33 0.46
 3 4 -13 26.82 7.32
 3 4 -13 21.59 6.45
 3 4 -12 11.57 4.52
 3 4 -12 9.03 3.94
 3 4 -11 15.02 4.75
 3 4 -11 16.08 5.19
 3 4 -10 187.98 16.8
 3 4 -9 38.96 6.98
 3 4 -8 7.24 2.85
 3 4 -8 6.74 2.75
 3 4 -7 42.86 3.66
 3 4 -7 38.47 6.07
 3 4 -7 44.09 6.61
 3 4 -7 42.33 6.72
 3 4 -6 316.81 11.85
 3 4 -6 341.56 18.13
 3 4 -6 314.63 17.74
 3 4 -5 5.03 2.06
 3 4 -5 4.07 1.61
 3 4 -4 209.02 11.28
 3 4 -4 217.79 14.34
 3 4 -3 32.97 4.49
 3 4 -3 39.25 5.88
 3 4 -2 31.59 5.16
 3 4 -1 440.81 18.81
 -3 -4 0 17.56 2.58
 3 4 0 34.56 5.15
 -3 -4 -1 108.19 10
 -3 -4 -1 79.23 4.54
 3 4 1 96.23 8.21
 -3 -4 -2 169.15 12.84
 -3 -4 -3 910.92 31.31
 -3 -4 -3 938.26 32.14
 -3 -4 -4 154.31 13.83
 -3 -4 -4 163.95 14.28
 3 4 4 139.42 12.88
 -3 -4 -5 73.94 9.78
 -3 -4 -5 80.07 10.66
 3 4 5 64.31 9.02
 -3 -4 -6 4.49 2.21
 3 4 6 4.34 2.49
 -3 -4 -6 5.02 2.82
 3 4 7 -3.16 2.89
 -3 -4 -7 21.69 5.66
 3 4 8 4.69 2.96
 -3 -4 -8 11.46 5.33
 3 4 9 -0.65 1.33
 2 5 -13 10.79 4.53
 2 5 -13 11.67 4.66
 2 5 -12 27.09 6.86
 2 5 -12 29.21 7.11
 2 5 -12 25.59 6.45
 2 5 -11 10.29 4.12
 2 5 -11 9.97 3.96
 2 5 -11 11.79 4.32
 2 5 -10 15.01 4.63
 2 5 -10 15.46 4.77
 2 5 -9 25.07 5.66
 2 5 -9 26.09 5.83
 2 5 -8 8.89 3.18
 2 5 -8 9.83 3.38
 2 5 -7 99.53 6.3
 2 5 -7 93.73 9.96
 2 5 -7 94.76 9.97
 2 5 -6 2.11 0.44
 2 5 -6 1.74 1.32
 2 5 -6 2.76 1.8
 2 5 -5 202.63 11.27
 2 5 -5 188.77 12.88
 2 5 -5 195.52 13.39
 2 5 -4 390.23 16.04
 2 5 -4 356.63 16.75
 2 5 -3 190.16 12.01
 2 5 -3 180.34 11.06
 2 5 -2 1.35 0.37
 2 5 -2 2.82 1.25
 2 5 -1 59.68 7.13
 -2 -5 0 3.56 1.14
 2 5 0 3.85 1.25
 -2 -5 -1 78.31 8.58
 2 5 1 84.37 9.33
 -2 -5 -1 55.65 3.02
 -2 -5 -2 171.77 12.83
 2 5 2 188.28 14.54
 2 5 3 7.42 2.87
 -2 -5 -3 8.98 3
 -2 -5 -3 5.7 2.13
 -2 -5 -4 63.56 8.69
 -2 -5 -4 68.57 9.05
 2 5 4 64 9.08
 -2 -5 -5 13.87 4.27
 2 5 5 9.98 3.5
 -2 -5 -5 8.02 2.83
 -2 -5 -6 67.92 9.87
 2 5 6 31.96 6.81
 2 5 7 -1.2 2.2
 -2 -5 -7 2.28 2.57
 2 5 8 5.24 3.09
 -2 -5 -8 22.19 6.58
 1 6 -13 0.38 0.22
 1 6 -13 -0.3 0.28
 1 6 -12 0.01 0.99
 1 6 -12 3.62 2.26
 1 6 -12 5.07 2.79
 1 6 -11 9.24 3.72
 1 6 -11 12.57 4.22
 1 6 -11 7.28 3.43
 1 6 -10 13.35 4.48
 1 6 -10 14.4 4.5
 1 6 -9 33.58 6.68
 1 6 -9 30.86 6.4
 1 6 -8 11.22 3.57
 1 6 -8 15.97 4.32
 1 6 -7 176.52 9.8
 1 6 -7 154.76 13.38
 1 6 -7 151.29 12.6
 1 6 -6 596.44 19.28
 1 6 -6 565.27 24.27
 1 6 -6 586.6 24.64
 1 6 -5 45.9 5.61
 1 6 -5 38.58 5.91
 1 6 -5 37.91 5.93
 1 6 -4 8.13 2.6
 1 6 -4 7.52 2.39
 1 6 -3 5.2 2.13
 1 6 -3 5.66 2.05
 1 6 -2 114.4 10.12
 1 6 -2 103.06 8.2
 1 6 -1 56.02 7.47
 1 6 -1 44.39 4.76
 1 6 0 68.07 8.45
 1 6 0 58.97 4.88
 -1 -6 -1 41.61 6.24
 1 6 1 45.53 7.16
 -1 -6 -2 160.51 12.54
 -1 -6 -2 174.83 13.89
 1 6 2 188.56 14.82
 1 6 3 15.39 4.26
 -1 -6 -3 16.3 4.31
 -1 -6 -3 17.21 4.46
 -1 -6 -4 79.22 9.99
 -1 -6 -4 88.14 10.42
 1 6 4 98.57 11.62
 -1 -6 -5 6.89 3.14
 1 6 5 8.03 2.98
 -1 -6 -5 8.7 3.58
 1 6 6 1.72 1.27
 -1 -6 -6 1.79 2.23
 1 6 7 2.68 2.03
 -1 -6 -7 5.87 2.71
 1 6 8 -4.43 3.54
 -1 -6 -8 -0.12 0.9
 0 7 -13 0.79 1.74
 0 7 -13 2.06 1.8
 0 7 -12 -1.42 1.92
 0 7 -12 -0.1 1.29
 0 7 -12 3.17 2.47
 0 7 -11 -0.45 0.97
 0 7 -11 -2.07 2.28
 0 7 -11 -0.68 2.17
 0 7 -10 12.62 4.11
 0 7 -10 14.83 4.74
 0 7 -10 6.35 3.17
 0 7 -9 75.92 10.6
 0 7 -9 73.44 9.88
 0 7 -8 10.23 3.51
 0 7 -8 9.02 3.32
 0 7 -7 67.32 6.9
 0 7 -7 59.15 8.37
 0 7 -7 58.64 7.83
 0 7 -6 18.17 4.38
 0 7 -6 18.27 3.64
 0 7 -6 14.98 3.99
 0 7 -5 2.01 1.23
 0 7 -5 0.94 0.29
 0 7 -5 0.92 0.99
 0 7 -4 35.54 5.64
 0 7 -4 29.47 5.14
 0 7 -3 131.47 11.14
 0 7 -3 124.18 10.12
 0 7 -2 63.16 8.02
 0 7 -2 57.94 6.54
 0 7 -1 40.05 6.56
 0 7 -1 30.64 4.27
 0 -7 0 31.14 5.28
 0 7 0 34.56 6.09
 0 7 0 30.26 3.87
 0 7 1 733.13 29.97
 0 7 1 682.44 16.11
 0 -7 -2 122.56 11.38
 0 -7 -2 145.01 12.22
 0 -7 -3 17.39 4.35
 0 7 3 13.34 4.11
 0 -7 -3 13.3 3.65
 0 -7 -4 6.24 2.77
 0 7 4 2.67 2.2
 0 -7 -4 5.16 2.42
 0 -7 -5 16.47 4.64
 0 7 5 17.1 5.07
 0 -7 -5 11.01 4.16
 0 7 6 0.58 0.51
 0 -7 -6 -0.54 0.11
 0 7 7 14.61 4.95
 0 -7 -7 13 4.79
 0 7 8 -1.01 2.03
 0 -7 -8 4.52 3.04
 -1 8 -12 5.19 3.12
 -1 8 -12 -1.09 1.72
 -1 8 -11 19.98 5.87
 -1 8 -11 17.84 5.17
 -1 8 -10 1.86 1.48
 -1 8 -10 5.73 3.1
 -1 8 -10 2.4 1.7
 -1 8 -9 32.25 6.51
 -1 8 -9 33.01 7.16
 -1 8 -8 15.61 4.35
 -1 8 -8 12.76 4.16
 -1 8 -7 163.87 12.12
 -1 8 -7 153.85 14.17
 -1 8 -7 159.62 12.91
 -1 8 -6 7.59 2.72
 -1 8 -6 7.49 2.57
 -1 8 -6 7.28 2.96
 -1 8 -5 134.67 11.66
 -1 8 -5 109.69 11.04
 -1 8 -5 118.44 10.61
 -1 8 -4 14.14 3.88
 -1 8 -4 13.12 3.47
 -1 8 -4 13.03 3.49
 -1 8 -3 196.88 14.5
 -1 8 -3 208.04 14.46
 -1 8 -2 1.47 1.53
 -1 8 -2 1.5 1.14
 -1 8 -1 99.01 10.8
 -1 8 -1 94.67 8.78
 1 -8 0 9.75 3.07
 -1 8 0 13.63 4.25
 -1 8 0 11.03 2.85
 1 -8 -1 0.76 0.43
 -1 8 1 0.78 0.97
 1 -8 -2 4.4 2.2
 1 -8 -2 3.98 2.01
 -1 8 2 6.25 2.87
 1 -8 -3 23.5 4.93
 -1 8 3 26.51 6.21
 1 -8 -3 22.03 4.79
 1 -8 -4 11.25 3.51
 -1 8 4 11.4 4.23
 1 -8 -4 8.48 3.19
 -1 8 5 4.67 2.89
 1 -8 -5 2.44 1.79
 -1 8 6 14.51 4.97
 1 -8 -6 14.28 4.75
 -1 8 7 17.42 5.49
 1 -8 -7 13.53 4.7
 -1 8 8 9.33 4.6
 1 -8 -8 5.64 3.23
 -2 9 -11 1.22 0.8
 -2 9 -11 4.5 2.84
 -2 9 -10 6.99 3.21
 -2 9 -10 7.11 3.09
 -2 9 -10 13.07 4.52
 -2 9 -9 73.07 11.09
 -2 9 -9 71.8 9.4
 -2 9 -9 61.25 8.75
 -2 9 -8 52.25 9.08
 -2 9 -8 55.87 8.02
 -2 9 -7 19.56 4.53
 -2 9 -7 15.78 3.9
 -2 9 -7 13.06 4.31
 -2 9 -6 0.61 0.57
 -2 9 -6 -0.18 1.22
 -2 9 -6 -0.5 0.81
 -2 9 -5 64.64 8.63
 -2 9 -5 54.2 8.43
 -2 9 -5 58.82 7.28
 -2 9 -4 106.49 11.38
 -2 9 -4 112.7 11.94
 -2 9 -4 107.44 9.66
 -2 9 -3 96.56 10.84
 -2 9 -3 107.91 11.22
 -2 9 -2 3.26 1.91
 -2 9 -2 5.15 2.49
 2 -9 1 86.12 8.35
 -2 9 -1 101.03 11.55
 -2 9 -1 106.61 10.52
 2 -9 0 29.95 4.88
 -2 9 0 39.55 7.47
 -2 9 0 39.53 5.97
 2 -9 -1 12.81 3.42
 2 -9 -1 17.86 3.83
 -2 9 1 16.75 4.84
 2 -9 -2 16.95 4.11
 2 -9 -2 11.02 3.28
 -2 9 2 14.94 4.83
 2 -9 -3 20.9 4.67
 -2 9 3 15.69 5.14
 2 -9 -3 10.91 3.49
 -2 9 4 1.78 0.85
 2 -9 -4 2.61 1.57
 -2 9 5 17.5 5.34
 2 -9 -5 24.57 5.68
 -2 9 6 1.14 1.62
 2 -9 -6 1.48 1.52
 -2 9 7 5.44 3.21
 2 -9 -7 6.06 3.29
 -3 10 -9 88.26 12.6
 -3 10 -8 17.94 5.77
 -3 10 -7 25.13 5.59
 -3 10 -7 22.54 6.13
 -3 10 -6 46.08 7.72
 -3 10 -6 49.89 9.2
 -3 10 -5 46.42 7.86
 -3 10 -5 41.52 8.24
 -3 10 -4 68.8 10.02
 -3 10 -4 65.32 10.13
 -3 10 -3 -3.25 2.34
 -3 10 -3 -1.34 0.9
 -3 10 -2 56.41 9.08
 -3 10 -2 53.28 8.25
 -3 10 -1 7.24 3.02
 -3 10 -1 9.46 3.02
 -3 10 0 14.04 4.42
 -3 10 1 50.63 8.65
 -3 10 2 77.91 11.37
 -3 10 3 -2.73 2.38
 -3 10 4 89.61 12.6
 -3 10 5 5.89 3.41
 -3 10 6 1.27 0.43
 -4 11 -8 34.34 8.1
 -4 11 -7 23.12 5.75
 -4 11 -7 26.43 6.93
 -4 11 -6 33.38 6.91
 -4 11 -6 37.72 8.24
 -4 11 -5 0.47 1.06
 -4 11 -5 0.88 1.35
 -4 11 -4 71.27 10.57
 -4 11 -4 49.27 9.22
 -4 11 -3 16.85 4.74
 -4 11 -3 21.03 5.88
 -4 11 -2 9.61 4.13
 -4 11 -2 9.62 3.77
 -4 11 -1 9.21 4.02
 -4 11 -1 9.78 3.71
 -4 11 0 26.2 6.82
 -4 11 1 10.9 4.38
 -4 11 2 6.33 3.16
 -4 11 3 11.55 4.07
 -4 11 4 5.43 3.11
 -5 12 -7 2.78 2.05
 -5 12 -6 12.69 4.35
 -5 12 -6 18.06 6.26
 -5 12 -5 15.18 5.1
 -5 12 -5 10.74 4.65
 -5 12 -4 30.21 7.32
 -5 12 -4 11.28 4.43
 -5 12 -3 0.25 1.28
 -5 12 -3 0.87 1.2
 -5 12 -2 16.89 5.46
 -5 12 -2 7.35 3.57
 -5 12 -1 5.52 3.51
 -5 12 0 1.96 2.93
 -6 13 -3 0.27 1.12
 12 -4 -6 20.26 6.23
 12 -4 -5 4.26 3.17
 12 -4 -4 1.37 0.68
 12 -4 -3 0.42 0.8
 12 -4 -2 1.63 2.26
 12 -4 -1 -0.2 1.22
 12 -4 0 -0.69 0.7
 12 -4 1 7.69 3.61
 -12 4 -2 -0.48 0.19
 12 -4 2 0.29 0.68
 -12 4 -3 -0.56 1.54
 12 -4 3 0 0.87
 11 -3 -10 6.93 3.68
 11 -3 -9 19.11 5.8
 11 -3 -8 1.9 1.77
 11 -3 -7 3.58 2.61
 11 -3 -6 -0.66 0.63
 11 -3 -5 12.31 4.7
 11 -3 -4 16.43 5.09
 11 -3 -3 -0.55 2.26
 11 -3 -2 4.8 2.6
 11 -3 -1 -0.07 1.24
 11 -3 0 0.31 1.5
 11 -3 1 2.7 2.04
 -11 3 -2 6.85 3.38
 11 -3 2 9.86 4.16
 -11 3 -3 -0.28 0.19
 11 -3 3 -1.39 1.36
 10 -2 -10 -1.67 2
 10 -2 -9 4.01 2.23
 10 -2 -8 0.92 0.33
 10 -2 -7 1.59 1.76
 10 -2 -6 20.24 5.81
 10 -2 -5 10.56 3.92
 10 -2 -4 94.53 12.14
 10 -2 -3 46.78 8.67
 10 -2 -2 -1.18 1.36
 -10 2 1 4.73 2.48
 10 -2 -1 6.82 3.48
 10 -2 0 0.37 0.91
 10 -2 1 6.71 2.65
 10 -2 1 3.66 2.33
 10 -2 2 7.97 3.31
 10 -2 2 3.61 1.99
 -10 2 -3 -1.52 1.95
 10 -2 3 0.5 0.28
 10 -2 4 -0.72 1.11
 10 -2 5 0.37 1.86
 9 -1 -12 2.6 2.54
 9 -1 -12 1.11 1.43
 9 -1 -11 2.21 2.44
 9 -1 -11 1.69 1.73
 9 -1 -11 1.05 1.45
 9 -1 -10 2.53 1.69
 9 -1 -10 5.93 3.38
 9 -1 -10 5.58 2.88
 9 -1 -9 -0.61 0.93
 9 -1 -9 0.96 1.54
 9 -1 -8 7.4 3.18
 9 -1 -8 10.78 3.49
 9 -1 -7 38.1 6.73
 9 -1 -7 43.14 7.82
 9 -1 -6 19.88 4.8
 9 -1 -6 22.09 5.58
 9 -1 -5 25.17 6.02
 9 -1 -5 15.35 4.06
 9 -1 -4 9.49 3.1
 9 -1 -4 9.83 3.54
 9 -1 -3 14.85 4.5
 9 -1 -2 3.94 2.04
 9 -1 -1 3.41 1.87
 -9 1 1 5.82 2.73
 9 -1 -1 4.09 1.86
 9 -1 0 0.87 0.34
 -9 1 0 2.04 1.4
 9 -1 0 2.91 2.04
 9 -1 1 4.27 2.18
 -9 1 -1 3.82 2.2
 -9 1 -1 1.45 0.64
 9 -1 1 2.02 1.38
 9 -1 2 14.16 4.23
 -9 1 -2 14.97 4.14
 -9 1 -2 17.15 4.39
 9 -1 2 13.57 4.25
 -9 1 -3 37.21 7.05
 9 -1 3 11.99 4.36
 -9 1 -3 30.79 6.39
 -9 1 -3 30.34 5.96
 9 -1 3 25.21 6.04
 9 -1 4 2.91 2.03
 -9 1 -4 7.61 3.33
 -9 1 -4 7.56 3.07
 9 -1 5 9.56 4.59
 -9 1 -5 18.79 5.17
 9 -1 6 10.21 5.09
 -9 1 -6 13.56 4.75
 8 0 -12 17.84 5.75
 8 0 -12 4.03 2.61
 8 0 -11 2.48 2.15
 8 0 -11 2.68 2.53
 8 0 -11 2.42 1.96
 8 0 -10 4.55 2.81
 8 0 -10 3.56 1.46
 8 0 -9 2.61 1.91
 8 0 -9 2.89 2.04
 8 0 -8 10.94 3.99
 8 0 -8 18.25 5.01
 8 0 -7 19.71 4.85
 8 0 -7 25.67 5.77
 8 0 -6 64.96 9.09
 8 0 -6 61.4 8.49
 8 0 -5 20.99 4.67
 8 0 -5 18.96 4.97
 8 0 -4 5.45 2.65
 8 0 -3 11.36 3.89
 8 0 -2 1.83 0.98
 8 0 -2 2.2 1.25
 8 0 -1 1.23 1.11
 8 0 -1 2.2 1.85
 -8 0 0 32.38 5.9
 8 0 0 27.86 4.88
 8 0 0 24.97 5.57
 8 0 1 13.72 3.72
 -8 0 -1 10.71 3.49
 8 0 1 5.75 2.63
 -8 0 -2 35.93 6.42
 8 0 2 32.01 5.99
 -8 0 -2 33.42 5.98
 8 0 2 30.97 6.02
 8 0 3 28.56 6
 -8 0 -3 28.71 6.15
 -8 0 -3 34.91 6.56
 8 0 3 28.59 5.74
 8 0 4 3.66 2.3
 -8 0 -4 6.23 2.87
 -8 0 -4 6.37 2.98
 -8 0 -5 1.79 2.28
 8 0 5 -0.11 0.43
 -8 0 -5 -0.25 1.26
 8 0 6 -1.03 1.24
 -8 0 -6 -2.05 2.25
 -8 0 -7 -4.44 3.26
 7 1 -12 0 1.1
 7 1 -12 1.49 1.57
 7 1 -11 1.31 1.47
 7 1 -11 5.74 3.32
 7 1 -11 3.07 2.25
 7 1 -10 13.63 5.04
 7 1 -10 18.92 5.06
 7 1 -9 20.53 5.29
 7 1 -9 26.73 5.96
 7 1 -8 1.14 0.79
 7 1 -8 3.05 1.44
 7 1 -7 163.68 14.02
 7 1 -7 150.35 13.35
 7 1 -6 411.36 22.37
 7 1 -6 355.1 20.54
 7 1 -5 79.39 9.49
 7 1 -5 75.95 9.03
 7 1 -4 11.81 3.69
 7 1 -3 51.82 7.71
 7 1 -2 87.05 10.11
 7 1 -1 31.76 5.99
 -7 -1 0 108.46 10.93
 7 1 0 90.28 9.79
 -7 -1 -1 33.87 6.19
 7 1 1 27.87 5.32
 -7 -1 -2 33.95 6.33
 -7 -1 -2 32.97 6.37
 7 1 2 29.25 5.44
 -7 -1 -3 2.16 1.55
 -7 -1 -3 3.88 2.25
 7 1 3 -0.22 1.18
 -7 -1 -4 4.47 2.02
 -7 -1 -4 5.31 2.75
 -7 -1 -5 4.69 2.53
 -7 -1 -5 5.61 2.97
 -7 -1 -6 4.47 2.71
 -7 -1 -7 12.65 4.62
 6 2 -13 8.01 3.98
 6 2 -13 11.53 5.03
 6 2 -12 10.08 4.08
 6 2 -12 14.25 5.09
 6 2 -11 2.15 1.71
 6 2 -11 1.73 1.5
 6 2 -10 18.7 5.37
 6 2 -10 17.14 4.43
 6 2 -9 19.19 5.01
 6 2 -9 29.67 6.13
 6 2 -8 79.33 9.62
 6 2 -8 67.91 9.11
 6 2 -7 50.69 7.59
 6 2 -7 40.16 6.95
 6 2 -6 10.54 3.38
 6 2 -6 15.3 3.89
 6 2 -5 139 12.16
 6 2 -4 372.62 19.82
 6 2 -3 47.89 7.06
 6 2 -2 62.18 7.84
 6 2 -1 3.69 1.44
 6 2 0 147.73 11.99
 -6 -2 -1 27.41 5.5
 6 2 1 20.11 4.1
 -6 -2 -2 25.32 5.2
 6 2 2 23.01 4.62
 -6 -2 -3 5.33 2.19
 -6 -2 -3 5.08 2.46
 6 2 3 5.58 2.19
 -6 -2 -4 19.06 5.17
 -6 -2 -4 18.87 5.03
 -6 -2 -5 13.41 4.25
 -6 -2 -5 18.18 5.39
 -6 -2 -6 -0.53 0.5
 -6 -2 -7 15.73 5.08
 5 3 -13 -0.29 0.92
 5 3 -13 1.35 1.91
 5 3 -12 18.75 5.7
 5 3 -12 17.82 5.44
 5 3 -11 11.45 3.81
 5 3 -11 10.72 4.1
 5 3 -10 28.27 6.52
 5 3 -10 34.23 6.6
 5 3 -9 47.52 8.04
 5 3 -9 53.02 8.15
 5 3 -8 36.32 6.47
 5 3 -8 32.03 6.24
 5 3 -7 0.4 0.34
 5 3 -7 1.57 0.69
 5 3 -7 1.15 0.81
 5 3 -6 154.52 12.74
 5 3 -6 135.01 12.15
 5 3 -5 204.98 14.46
 5 3 -4 1.45 2.03
 5 3 -3 41.21 6.31
 5 3 -2 62.2 7.97
 5 3 -1 327.1 17.25
 5 3 0 120.62 10.39
 -5 -3 -1 246.08 16.97
 5 3 1 211.66 13.93
 -5 -3 -2 1.87 1.63
 5 3 2 -1.4 1.11
 5 3 3 2 1.3
 -5 -3 -3 0.9 1.05
 -5 -3 -3 -0.07 0.9
 -5 -3 -4 26.89 5.86
 -5 -3 -4 22.54 5.54
 -5 -3 -5 87.26 11.46
 -5 -3 -5 93.72 12.01
 -5 -3 -6 8.51 3.44
 -5 -3 -6 5.73 2.96
 -5 -3 -7 0.18 1.13
 5 3 8 8.84 3.88
 4 4 -13 28.34 7.05
 4 4 -13 28.21 7.58
 4 4 -12 32.79 7.3
 4 4 -12 34.22 7.54
 4 4 -11 19.12 5.58
 4 4 -10 17.51 5.22
 4 4 -9 18.64 4.63
 4 4 -9 11.91 3.77
 4 4 -8 23.56 5.06
 4 4 -8 19.14 4.74
 4 4 -7 14.69 4.09
 4 4 -7 12.34 2.44
 4 4 -7 11.57 3.65
 4 4 -6 -0.58 1.66
 4 4 -6 -2.51 2.22
 4 4 -6 -0.37 0.59
 4 4 -5 107.48 8.23
 4 4 -5 123.57 11.63
 4 4 -4 24.13 5.03
 4 4 -3 256.86 15.67
 4 4 -2 268.69 15.93
 4 4 -1 62.75 7.43
 4 4 0 3.7 1.86
 4 4 1 9.7 3.05
 -4 -4 -1 16.26 4.32
 4 4 2 0.25 0.54
 -4 -4 -2 -0.77 1.39
 -4 -4 -3 0.12 0.53
 -4 -4 -3 -0.55 0.75
 -4 -4 -4 1.45 1.11
 -4 -4 -4 1.42 1.3
 -4 -4 -5 3.19 1.79
 4 4 5 3.78 2.12
 -4 -4 -5 3.79 2.08
 -4 -4 -6 11.91 4.41
 4 4 6 3.54 2.44
 -4 -4 -6 10.05 3.98
 4 4 7 8.84 3.83
 -4 -4 -7 20.76 5.39
 4 4 8 1.57 2.14
 3 5 -13 -0.16 2.18
 3 5 -13 -0.37 1.79
 3 5 -12 -0.5 0.74
 3 5 -12 0.02 1.24
 3 5 -11 10.33 4.03
 3 5 -10 40.82 7.68
 3 5 -9 29.33 6.28
 3 5 -9 36.08 6.97
 3 5 -8 45.72 7.36
 3 5 -8 45.21 7.41
 3 5 -7 21.81 3.37
 3 5 -7 17.91 4.39
 3 5 -7 15.22 3.88
 3 5 -6 398.09 15.73
 3 5 -6 395.41 20.62
 3 5 -6 359.53 20.11
 3 5 -5 222.26 12.54
 3 5 -5 190.03 12.98
 3 5 -5 213.87 15.19
 3 5 -4 67.15 7.14
 3 5 -4 68.97 8.42
 3 5 -3 17.24 3.98
 3 5 -3 19.47 3.96
 3 5 -2 80.07 8.64
 3 5 -2 72.6 8.33
 3 5 -1 70.09 8.15
 3 5 -1 61.78 7.74
 3 5 0 6.61 2.61
 -3 -5 0 5.32 1.49
 -3 -5 -1 44.62 6.95
 3 5 1 48.71 7.19
 3 5 2 0.34 0.8
 -3 -5 -2 -0.85 0.79
 3 5 3 6.18 2.45
 -3 -5 -3 6.05 2.6
 -3 -5 -3 6.4 2.41
 3 5 4 1.09 1.04
 -3 -5 -4 2.76 1.83
 -3 -5 -4 1.9 1.89
 -3 -5 -5 10.26 3.89
 3 5 5 5.53 2.37
 -3 -5 -5 9.05 3.64
 -3 -5 -6 -0.17 0.94
 3 5 6 -0.12 0.27
 3 5 7 7.75 3.66
 -3 -5 -7 20.11 5.6
 3 5 8 1.69 0.96
 2 6 -13 0.1 1.35
 2 6 -13 2.55 2.07
 2 6 -12 0.09 1.26
 2 6 -12 0.02 1.02
 2 6 -12 3.51 2.66
 2 6 -11 13.99 4.8
 2 6 -11 12.33 4.45
 2 6 -10 90.79 11.99
 2 6 -10 104.6 12.82
 2 6 -9 2.52 2.13
 2 6 -9 0.1 0.31
 2 6 -8 70.51 9.71
 2 6 -8 65.22 8.81
 2 6 -7 195.96 10.74
 2 6 -7 168.57 14.08
 2 6 -7 170.74 14.23
 2 6 -6 7.75 3.04
 2 6 -6 9.92 2.74
 2 6 -6 6.22 2.48
 2 6 -5 101.98 8.8
 2 6 -5 88.44 9.23
 2 6 -4 129.39 10.38
 2 6 -4 119.06 10.26
 2 6 -3 41.15 6.13
 2 6 -3 31.53 4.79
 2 6 -2 12.21 3.66
 2 6 -2 9.34 2.23
 2 6 -1 248.29 16.26
 2 6 0 81.45 9.47
 -2 -6 -1 95.09 10.44
 2 6 1 96.71 10.74
 -2 -6 -2 32.67 5.84
 2 6 2 37.52 6.93
 2 6 3 -0.59 1.16
 -2 -6 -3 0.36 0.66
 -2 -6 -3 -0.87 1.46
 2 6 4 0.07 1.16
 -2 -6 -4 -1.03 0.7
 -2 -6 -4 1.52 1.2
 -2 -6 -5 0.51 0.81
 2 6 5 2.67 1.96
 -2 -6 -5 -1.08 2.04
 -2 -6 -6 19.88 5.41
 2 6 6 10.07 3.96
 -2 -6 -6 17.58 5.27
 2 6 7 0.21 1.06
 -2 -6 -7 0.18 0.3
 2 6 8 5.87 3.7
 1 7 -13 7.68 4.02
 1 7 -12 2.49 2.31
 1 7 -12 3.75 2.58
 1 7 -12 1.1 1.17
 1 7 -11 20.46 5.63
 1 7 -11 12.82 4.33
 1 7 -10 15.79 5.01
 1 7 -10 17.61 5.27
 1 7 -9 32.82 6.45
 1 7 -9 30.96 6.73
 1 7 -8 26.21 5.6
 1 7 -8 28.83 6.1
 1 7 -7 95.81 8.38
 1 7 -7 77 9.78
 1 7 -7 77.6 9.5
 1 7 -6 191.49 12.17
 1 7 -6 159.06 13.31
 1 7 -6 176.49 14
 1 7 -5 -0.24 0.82
 1 7 -5 -0.31 0.81
 1 7 -5 0.68 0.33
 1 7 -4 4.85 2.44
 1 7 -4 4.16 1.88
 1 7 -3 0.53 0.56
 1 7 -3 -0.18 1.15
 1 7 -2 224.27 15.58
 1 7 -2 189.58 11.66
 1 7 -1 261.12 17.14
 1 7 -1 245.14 12.02
 -1 -7 0 3.97 1.8
 1 7 0 2.71 1.6
 1 7 0 2.31 1.08
 -1 -7 -1 118.48 11.25
 1 7 1 144.16 13.7
 -1 -7 -2 31.87 6.02
 1 7 2 35.55 6.88
 -1 -7 -2 33.62 6.37
 1 7 3 1.17 1.26
 -1 -7 -3 1.42 1.51
 -1 -7 -3 2.45 2.28
 -1 -7 -4 11.11 3.89
 1 7 4 11.83 4.29
 -1 -7 -4 6.84 3.26
 -1 -7 -5 7.37 3.13
 1 7 5 5.48 3.47
 -1 -7 -5 3.96 2.15
 1 7 6 24.8 6.34
 -1 -7 -6 21.44 5.67
 1 7 7 0.45 0.85
 -1 -7 -7 1.47 1.48
 1 7 8 0.09 0.6
 0 8 -12 12.12 4.78
 0 8 -12 9.66 4.14
 0 8 -11 0.68 0.83
 0 8 -11 1.15 1.11
 0 8 -11 0.94 0.57
 0 8 -10 6.46 3.41
 0 8 -10 0.91 0.44
 0 8 -9 45.79 8.63
 0 8 -9 50.4 8.47
 0 8 -8 0.29 0.37
 0 8 -8 -0.04 0.81
 0 8 -7 37.33 5.68
 0 8 -7 32.15 6.06
 0 8 -7 31.36 6.51
 0 8 -6 3.91 2.2
 0 8 -6 2.91 1.26
 0 8 -6 2.46 1.31
 0 8 -5 2.36 1.54
 0 8 -5 0.03 0.25
 0 8 -5 3.7 1.95
 0 8 -4 12.77 3.64
 0 8 -4 10.78 3.24
 0 8 -3 333.55 19.5
 0 8 -3 284.02 16.07
 0 8 -2 72.51 9.46
 0 8 -2 58.9 6.77
 0 8 -1 187.37 15.54
 0 8 -1 155.04 10.32
 0 -8 0 220.7 15.33
 0 8 0 267.63 18.98
 0 -8 -1 31 5.32
 0 8 1 36 7.31
 0 -8 -2 10.05 3.36
 0 8 2 11.8 4.26
 0 -8 -2 12.18 3.64
 0 -8 -3 2.16 1.59
 0 8 3 3.6 2.66
 0 -8 -3 1.76 1.84
 0 -8 -4 19.57 4.95
 0 8 4 23.76 6.18
 0 -8 -4 15.62 4.98
 0 -8 -5 4.06 2.62
 0 8 5 9.77 4.13
 0 -8 -5 7.7 3.28
 0 8 6 9.77 4
 0 -8 -6 5.8 2.98
 0 8 7 10.02 4.39
 0 -8 -7 13.55 5.28
 -1 9 -12 0.91 0.88
 -1 9 -12 3.46 2.8
 -1 9 -11 34.22 7.32
 -1 9 -11 40.07 8.02
 -1 9 -10 5.03 2.56
 -1 9 -10 16.43 5.43
 -1 9 -10 11.08 4.17
 -1 9 -9 10.29 4.03
 -1 9 -9 7.98 3.32
 -1 9 -8 16.65 4.52
 -1 9 -8 14.12 4.61
 -1 9 -7 92.51 9.75
 -1 9 -7 75.64 10.37
 -1 9 -7 86.66 9.94
 -1 9 -6 161.97 13.24
 -1 9 -6 149.92 14.19
 -1 9 -6 146.65 12.64
 -1 9 -5 3.64 1.72
 -1 9 -5 5.35 2.14
 -1 9 -5 4.6 2.32
 -1 9 -4 77.44 9.41
 -1 9 -4 65.12 8.49
 -1 9 -4 71.76 8.45
 -1 9 -3 6.16 2.9
 -1 9 -3 6.04 2.14
 -1 9 -2 23.77 5.68
 -1 9 -2 21.57 4.54
 1 -9 1 20.83 4.51
 -1 9 -1 29.93 6.59
 -1 9 -1 22.02 4.22
 1 -9 0 17.57 3.99
 -1 9 0 23.26 5.71
 1 -9 -1 0.56 0.72
 -1 9 1 2.97 2.18
 1 -9 -1 2 1.82
 1 -9 -2 15.74 4.21
 1 -9 -2 10.6 3.45
 -1 9 2 11.64 4.14
 1 -9 -3 10.69 3.61
 -1 9 3 12.84 4.7
 1 -9 -3 8.43 3.41
 1 -9 -4 8.58 3.56
 -1 9 4 19.05 5.71
 1 -9 -4 11.84 4.02
 -1 9 5 5.85 3.03
 1 -9 -5 -0.39 1.5
 -1 9 6 40.91 8.9
 1 -9 -6 11.13 4.19
 1 -9 -7 5.48 3.49
 -2 10 -10 -0.84 2.22
 -2 10 -9 29.29 7.2
 -2 10 -8 10.08 3.92
 -2 10 -7 0.63 0.31
 -2 10 -7 2.4 2.22
 -2 10 -6 57.65 8.67
 -2 10 -6 51.59 8.95
 -2 10 -5 51.42 8.21
 -2 10 -5 38.86 7.38
 -2 10 -4 75.1 10.36
 -2 10 -4 61.83 9.16
 -2 10 -3 11.01 3.86
 -2 10 -3 8.52 3.29
 -2 10 -2 38.21 7.24
 -2 10 -2 33.76 6.34
 -2 10 -1 84.41 11.42
 -2 10 0 -1.29 2.25
 -2 10 1 3.48 2.74
 -2 10 2 19.49 6.07
 -2 10 3 12.64 4.68
 -2 10 4 0.91 1.06
 -2 10 5 1.45 1.78
 -3 11 -8 0.23 0.59
 -3 11 -7 1.82 1.33
 -3 11 -7 3.39 2.41
 -3 11 -6 20 5.29
 -3 11 -6 18.46 5.59
 -3 11 -5 43.81 8.16
 -3 11 -5 31.46 7.05
 -3 11 -4 10.43 3.99
 -3 11 -4 7.77 3.69
 -3 11 -3 36.71 7.68
 -3 11 -3 22.36 5.6
 -3 11 -2 15.35 5.55
 -3 11 -2 12.89 4.39
 -3 11 -1 3.33 2.43
 -3 11 0 33.09 7.59
 -3 11 1 109.51 13.85
 -3 11 2 7.96 3.99
 -3 11 3 7.18 4.02
 -4 12 -7 0.73 1.4
 -4 12 -7 5.08 3.27
 -4 12 -6 15.14 5.04
 -4 12 -6 6.98 3.87
 -4 12 -5 -1.09 1.91
 -4 12 -5 0.83 0.19
 -4 12 -4 2.12 1.46
 -4 12 -4 2.13 1.95
 -4 12 -3 14.02 5.05
 -4 12 -3 10.36 4.33
 -4 12 -2 -1.48 2.12
 -4 12 -1 2.4 2.92
 -4 12 0 4.94 3.86
 -5 13 -4 5.54 3.55
 12 -3 -6 0.19 1.89
 12 -3 -5 -2.64 1.66
 12 -3 -4 25.54 7.24
 12 -3 -3 0.94 1.11
 12 -3 -2 19.82 6.55
 12 -3 -1 15.47 5.63
 12 -3 0 -1.1 1.33
 12 -3 1 1.58 1.72
 -12 3 -2 2.16 2.03
 12 -3 2 1.12 2.31
 11 -2 -10 0.94 1.23
 11 -2 -9 1.19 1.53
 11 -2 -8 9.3 3.82
 11 -2 -7 12.89 4.55
 11 -2 -6 1.15 0.4
 11 -2 -5 35.46 7.94
 11 -2 -4 -1.21 1.99
 11 -2 -3 17.27 5.59
 11 -2 -2 16.92 5.25
 11 -2 -1 0.97 1.17
 11 -2 0 1.58 2.15
 11 -2 1 2.28 2.16
 11 -2 2 0.8 0.71
 11 -2 3 1.02 1.8
 11 -2 4 2.64 3.37
 10 -1 -11 -0.35 0.32
 10 -1 -11 0.47 1.13
 10 -1 -10 0.6 1.04
 10 -1 -10 0.46 1.06
 10 -1 -9 9.49 4.04
 10 -1 -9 9.94 4.17
 10 -1 -8 0.71 1.41
 10 -1 -8 -0.21 1.34
 10 -1 -7 0.46 1.3
 10 -1 -7 0.7 0.76
 10 -1 -6 7.28 3.25
 10 -1 -6 12.17 4.18
 10 -1 -5 19.41 4.89
 10 -1 -5 26.39 6.42
 10 -1 -4 24.19 6.19
 10 -1 -3 41.61 8.36
 10 -1 -2 0.92 1.49
 -10 1 1 6.68 2.91
 10 -1 -1 0.71 0.22
 -10 1 0 14.3 4.12
 10 -1 0 7.26 3.65
 10 -1 1 9.71 3.53
 -10 1 -1 11.94 3.55
 -10 1 -1 9.01 3.35
 10 -1 1 3.5 2.19
 10 -1 2 1.12 0.81
 -10 1 -2 3.99 2.23
 -10 1 -2 7.5 3.16
 10 -1 2 1.75 2.17
 10 -1 3 5.19 3.32
 -10 1 -3 10.46 4.09
 -10 1 -3 11.8 4.18
 10 -1 4 -1.19 1.47
 -10 1 -4 1.89 2.05
 10 -1 5 0 1.52
 -10 1 -5 -0.42 1.55
 9 0 -12 3.62 2.7
 9 0 -12 6.34 3.8
 9 0 -11 10.29 4.39
 9 0 -11 20.66 6.16
 9 0 -11 18.08 5.25
 9 0 -10 11.35 4.56
 9 0 -10 19.23 5.38
 9 0 -9 1.57 2.12
 9 0 -9 -0.78 1.41
 9 0 -8 8.52 3.44
 9 0 -8 15.51 4.62
 9 0 -7 31.21 6.31
 9 0 -7 42.92 8.01
 9 0 -6 3.61 2.55
 9 0 -6 1.6 1.45
 9 0 -5 -2.37 1.85
 9 0 -5 -0.27 0.54
 9 0 -4 10.06 3.38
 9 0 -3 -0.38 1.34
 9 0 -2 20.64 5.37
 -9 0 1 43.73 7.35
 9 0 -1 41.92 6.2
 9 0 -1 45.35 7.8
 -9 0 0 40.18 7.15
 9 0 0 38.05 6.14
 9 0 0 24.54 6.29
 9 0 1 -2.64 2.11
 -9 0 -1 0.74 0.45
 -9 0 -1 1.05 1.33
 9 0 1 0.19 1.19
 9 0 2 108.74 12.11
 -9 0 -2 132.19 13.31
 -9 0 -2 103.3 11.53
 9 0 2 101.74 11.89
 9 0 3 1.57 1.65
 -9 0 -3 4.8 2.79
 -9 0 -3 3.43 2.29
 9 0 4 5.06 3.03
 -9 0 -4 8.33 3.79
 -9 0 -4 13.78 4.75
 9 0 5 1.87 2.16
 -9 0 -5 12.64 4.4
 -9 0 -6 2.12 0.14
 8 1 -12 -0.89 1.38
 8 1 -12 1.65 1.89
 8 1 -11 1.59 1.23
 8 1 -11 2.48 2
 8 1 -10 12.82 4.65
 8 1 -10 12.75 4.41
 8 1 -9 0.82 1.39
 8 1 -9 1.08 1.12
 8 1 -8 49.7 8.18
 8 1 -8 51 8.21
 8 1 -7 7.52 2.97
 8 1 -7 12.58 4.06
 8 1 -6 11.35 3.73
 8 1 -6 12.25 4.21
 8 1 -5 7.42 2.66
 8 1 -4 4.45 2.73
 8 1 -3 4.28 2.72
 8 1 -2 104.99 11.62
 8 1 -1 38.95 6.72
 -8 -1 0 5.91 2.69
 8 1 0 7.6 3.15
 -8 -1 -1 36.19 6.79
 8 1 1 29.15 6.04
 -8 -1 -2 3.52 2.34
 -8 -1 -2 1.95 1.54
 8 1 2 2.07 2.05
 -8 -1 -3 -0.29 0.63
 -8 -1 -3 2.57 1.94
 -8 -1 -4 -1.56 1.36
 -8 -1 -4 0.55 0.92
 -8 -1 -5 1.77 1.98
 -8 -1 -5 -0.61 1.26
 8 1 6 0.2 1.15
 -8 -1 -6 1.11 0.66
 7 2 -12 1.47 1.65
 7 2 -12 2.18 2
 7 2 -12 5.88 3.53
 7 2 -11 2.27 1.84
 7 2 -11 1.59 1.27
 7 2 -10 9.25 3.73
 7 2 -10 10.78 4.14
 7 2 -9 94.79 11.69
 7 2 -9 99.84 11.8
 7 2 -8 5.56 2.78
 7 2 -8 9.16 3.41
 7 2 -7 49.65 7.73
 7 2 -7 46.18 7.83
 7 2 -6 3.33 1.95
 7 2 -6 1.37 1.31
 7 2 -5 50.88 7.83
 7 2 -4 1.11 1.02
 7 2 -3 161.37 13.85
 7 2 -2 12.99 4.08
 7 2 -1 -1.44 1.94
 -7 -2 0 86.11 10.29
 7 2 0 72.23 9.01
 -7 -2 -1 56.61 8.51
 7 2 1 41.36 6.82
 -7 -2 -2 0.37 0.38
 -7 -2 -2 -0.49 1.7
 -7 -2 -3 0.13 0.55
 -7 -2 -3 -0.01 0.59
 -7 -2 -4 6.37 3.12
 -7 -2 -4 6.2 3.32
 -7 -2 -5 0.45 1.26
 -7 -2 -5 1.94 1.41
 -7 -2 -6 16.84 5.38
 6 3 -12 26.84 6.16
 6 3 -12 31.9 7.54
 6 3 -11 5.71 3.2
 6 3 -11 5.95 3.35
 6 3 -10 3.39 2.24
 6 3 -10 1.83 1.17
 6 3 -9 30.71 6.52
 6 3 -9 38.85 7.22
 6 3 -8 10.96 3.92
 6 3 -8 12.58 4.02
 6 3 -7 6.34 2.7
 6 3 -7 3.66 1.54
 6 3 -6 26.27 5.56
 6 3 -6 33.92 6.48
 6 3 -5 7.49 2.8
 6 3 -4 11.56 3.71
 6 3 -3 27.07 5.84
 6 3 -2 -1.18 1.79
 6 3 -1 192.16 14.46
 -6 -3 0 140.2 13.05
 6 3 0 116.37 11.34
 -6 -3 -1 3.46 1.83
 6 3 1 3.85 1.43
 -6 -3 -2 -1.02 1.36
 6 3 2 -0.03 0.89
 -6 -3 -3 41.52 7.58
 -6 -3 -3 42.48 7.54
 -6 -3 -4 84.96 11.57
 -6 -3 -4 78.59 10.92
 -6 -3 -5 2.81 1.83
 -6 -3 -5 2.26 1.91
 -6 -3 -6 -2.89 2.4
 -6 -3 -6 0.22 2.37
 5 4 -12 7.53 3.78
 5 4 -11 34.32 7.64
 5 4 -10 46.55 8.41
 5 4 -10 51.65 8.37
 5 4 -9 129.24 13.45
 5 4 -9 105.94 12.13
 5 4 -8 11.78 3.92
 5 4 -8 9.43 4.04
 5 4 -7 2.34 1.12
 5 4 -7 2.17 1.78
 5 4 -7 3.86 1.54
 5 4 -6 508.24 18.5
 5 4 -6 566.57 26.27
 5 4 -6 499.89 24.87
 5 4 -5 12.96 3.88
 5 4 -4 137.03 12.61
 5 4 -3 6.83 2.53
 5 4 -2 29.66 5.89
 5 4 -1 1.78 0.72
 5 4 0 124.67 11.41
 -5 -4 -1 91.41 10.84
 5 4 1 86.92 9.48
 5 4 2 6.81 2.76
 -5 -4 -2 11.44 3.82
 -5 -4 -3 42.24 7.56
 -5 -4 -3 48.14 8.08
 -5 -4 -4 15.18 4.94
 -5 -4 -4 12.42 3.96
 -5 -4 -5 44.45 8.5
 -5 -4 -5 48.19 9.06
 -5 -4 -6 1.33 1.94
 5 4 6 1.02 1.46
 -5 -4 -6 3 2.58
 5 4 7 1.02 1.01
 4 5 -12 27.36 7
 4 5 -11 -1.23 0.58
 4 5 -10 0.34 1.35
 4 5 -9 12.38 4.46
 4 5 -8 67.79 9.18
 4 5 -8 58.02 8.98
 4 5 -7 9.8 3.72
 4 5 -7 8.47 3.25
 4 5 -7 9.37 2.46
 4 5 -6 152.41 10.65
 4 5 -6 144.83 13.51
 4 5 -6 133.99 12.74
 4 5 -5 355.67 17.09
 4 5 -5 367.82 21.1
 4 5 -4 116.34 10.26
 4 5 -4 124.25 12.07
 4 5 -3 25.57 5.29
 4 5 -3 24.2 4.83
 4 5 -2 196.91 13.87
 4 5 -2 211.94 15.58
 4 5 -1 9.48 3.14
 4 5 -1 12.11 3.54
 4 5 0 2.5 1.72
 -4 -5 -1 0.25 0.79
 4 5 1 1.91 1.5
 -4 -5 -2 146.46 13.29
 4 5 2 159.36 14.32
 4 5 3 1.17 1.58
 -4 -5 -3 0.3 1.34
 -4 -5 -3 -0.56 0.71
 -4 -5 -4 50.16 8.64
 -4 -5 -4 50.09 8.7
 4 5 4 45.72 8.15
 -4 -5 -5 0.36 1.8
 4 5 5 0.51 0.99
 -4 -5 -5 -1.34 1.62
 -4 -5 -6 1.4 1.37
 4 5 6 0.52 0.98
 -4 -5 -6 -0.72 1.64
 4 5 7 3.03 2.37
 3 6 -12 1.5 1.55
 3 6 -12 0.48 0.6
 3 6 -11 -0.45 0.24
 3 6 -10 74.61 10.66
 3 6 -10 79.9 11.15
 3 6 -9 24.29 5.91
 3 6 -9 24.64 5.79
 3 6 -8 32.04 6.9
 3 6 -8 28.55 5.97
 3 6 -7 4.28 1.54
 3 6 -7 0.4 0.64
 3 6 -7 5.42 3
 3 6 -6 383.86 17.4
 3 6 -6 320.35 18.55
 3 6 -6 355.43 20.74
 3 6 -5 5.74 2.3
 3 6 -5 6.5 2.38
 3 6 -4 24.66 4.99
 3 6 -3 21.18 4.55
 3 6 -2 29.91 5.71
 3 6 -1 1.34 1.19
 -3 -6 0 27.89 5.73
 3 6 0 23.14 5.31
 -3 -6 -1 43.78 7.54
 3 6 1 40.95 7.47
 3 6 2 30.12 6.55
 -3 -6 -2 26.02 5.64
 -3 -6 -3 161.1 15.25
 -3 -6 -3 170.73 15.27
 3 6 3 170.44 16.33
 -3 -6 -4 147.61 15.11
 -3 -6 -4 142.99 15.1
 3 6 4 140.64 15.04
 -3 -6 -5 0.31 0.93
 3 6 5 1.09 1.45
 -3 -6 -5 1.75 1.2
 -3 -6 -6 1.44 1.78
 3 6 6 0.03 0.27
 -3 -6 -6 -1.45 2.78
 3 6 7 -0.4 1.37
 2 7 -12 2.05 1.76
 2 7 -12 1.2 1.73
 2 7 -12 0.91 0.67
 2 7 -11 20.96 5.93
 2 7 -11 25.18 6.67
 2 7 -10 2.96 2.36
 2 7 -10 5.17 2.81
 2 7 -9 4.81 2.61
 2 7 -9 2.48 2.1
 2 7 -8 31.22 6.6
 2 7 -8 29.37 6.06
 2 7 -7 61.57 6.81
 2 7 -7 49.82 7.87
 2 7 -7 51.05 8.19
 2 7 -6 35.35 6.6
 2 7 -6 44.15 6.14
 2 7 -6 33.02 6.17
 2 7 -5 16.67 4.09
 2 7 -5 13.09 3.88
 2 7 -4 117.46 11.07
 2 7 -4 109.96 10.11
 2 7 -3 16.45 4.21
 2 7 -3 14.72 3.47
 2 7 -2 26.86 5.72
 2 7 -2 22.94 3.96
 2 7 -1 77.99 9.94
 -2 -7 0 18.66 4.99
 2 7 0 22.75 5.45
 -2 -7 -1 2.95 1.87
 2 7 1 6.76 2.6
 -2 -7 -2 409.6 23.92
 2 7 2 454.13 26.59
 2 7 3 19.67 5.77
 -2 -7 -3 12.5 4.05
 -2 -7 -3 17.47 4.71
 -2 -7 -4 22.19 5.74
 2 7 4 20.5 5.59
 -2 -7 -4 16.76 4.88
 -2 -7 -5 16.55 5.04
 2 7 5 11.43 4.52
 -2 -7 -5 13.42 4.84
 2 7 6 8.06 3.83
 -2 -7 -6 9.69 4.11
 2 7 7 6.04 3.37
 1 8 -12 0.63 1.35
 1 8 -12 -0.21 0.82
 1 8 -11 33.54 7.81
 1 8 -11 7.09 3.36
 1 8 -10 0.63 1.32
 1 8 -10 12.42 4.53
 1 8 -9 13.12 4.27
 1 8 -9 14.9 4.9
 1 8 -8 22.46 5.62
 1 8 -8 29.01 6.51
 1 8 -7 27.23 5.89
 1 8 -7 30.1 5.03
 1 8 -7 24.7 5.84
 1 8 -6 5.26 2.68
 1 8 -6 4.02 1.81
 1 8 -6 4.08 2.27
 1 8 -5 11.78 3.5
 1 8 -5 10.57 3.34
 1 8 -4 42.39 6.88
 1 8 -4 35 5.87
 1 8 -3 8.55 3.23
 1 8 -3 6.16 2.37
 1 8 -2 106.02 11.5
 1 8 -2 85.49 8.24
 1 8 -1 20.82 5.27
 1 8 -1 21.84 3.76
 -1 -8 0 15.13 4.1
 1 8 0 16.29 4.77
 -1 -8 -1 12.18 3.53
 1 8 1 16.03 4.89
 -1 -8 -2 4.12 2.42
 1 8 2 2.72 2.42
 -1 -8 -2 1.78 1.79
 1 8 3 0.43 1.03
 -1 -8 -3 -0.7 0.42
 -1 -8 -3 0.72 1.46
 -1 -8 -4 18.92 5.38
 -1 -8 -4 23.38 5.97
 -1 -8 -5 18.29 5.9
 1 8 5 18.22 5.77
 -1 -8 -5 16.13 5.12
 1 8 6 -2.31 2.88
 -1 -8 -6 5.93 3.48
 0 9 -12 5.62 3.41
 0 9 -12 3.54 2.75
 0 9 -11 0.7 0.88
 0 9 -11 2.14 1.05
 0 9 -11 2.49 2.36
 0 9 -10 -0.2 0.91
 0 9 -10 2.31 2.22
 0 9 -9 8.32 3.41
 0 9 -9 29.98 7.05
 0 9 -8 6.25 2.82
 0 9 -8 5.23 3.19
 0 9 -7 5.25 2.81
 0 9 -7 2.7 2.21
 0 9 -7 1.38 1.44
 0 9 -6 29.22 5.51
 0 9 -6 26.58 5.75
 0 9 -6 22.52 5.43
 0 9 -5 4.43 2.51
 0 9 -5 5.85 2.47
 0 9 -5 4.85 2.48
 0 9 -4 12.81 3.98
 0 9 -4 10.61 3.24
 0 9 -3 124.89 12.95
 0 9 -3 112.53 10.67
 0 9 -2 10.99 4
 0 9 -2 10.54 2.99
 0 -9 1 1.97 1.33
 0 9 -1 3.38 2.23
 0 -9 0 1.93 1.95
 0 9 0 -0.14 2.28
 0 -9 -1 13.34 3.88
 0 9 1 26.39 6.69
 0 -9 -1 18.95 4.95
 0 -9 -2 2.33 1.85
 0 9 2 4.92 2.87
 0 -9 -2 0.97 1.31
 0 -9 -3 1.18 1.05
 0 9 3 7.43 3.55
 0 -9 -3 4.92 2.95
 0 -9 -4 0.07 0.62
 0 9 4 1.41 1.99
 0 -9 -4 0.45 0.8
 0 -9 -5 1.79 1.99
 0 9 5 0.28 1.51
 0 -9 -5 -0.37 0.93
 0 -9 -6 7 3.7
 -1 10 -10 8.19 3.52
 -1 10 -10 11.09 4.64
 -1 10 -10 6.98 3.3
 -1 10 -9 0.04 0.72
 -1 10 -9 0.32 1.61
 -1 10 -8 9.46 3.7
 -1 10 -8 18.19 5.63
 -1 10 -7 64.21 8.84
 -1 10 -7 50.73 8.96
 -1 10 -7 50.32 7.84
 -1 10 -6 24.57 5.4
 -1 10 -6 20.85 5.09
 -1 10 -6 18.7 5.13
 -1 10 -5 2.55 1.9
 -1 10 -5 3.62 2.28
 -1 10 -5 2.29 1.41
 -1 10 -4 0.93 1.71
 -1 10 -4 -0.36 0.94
 -1 10 -4 0.28 0.46
 -1 10 -3 13.25 4.22
 -1 10 -3 8.25 3.05
 -1 10 -2 10.94 3.92
 -1 10 -2 8.84 2.94
 1 -10 1 22.81 5.22
 -1 10 -1 32.9 7.27
 1 -10 0 3.6 1.93
 -1 10 0 6.16 3.72
 1 -10 -1 12.78 3.96
 -1 10 1 20.44 6.1
 1 -10 -1 18.77 4.71
 1 -10 -2 0.27 0.24
 1 -10 -2 2.19 1.02
 -1 10 2 2.92 1.85
 1 -10 -3 24.88 6.12
 -1 10 3 43.53 9.31
 1 -10 -3 28.2 6.6
 1 -10 -4 2.46 2.1
 -1 10 4 4.52 2.22
 1 -10 -4 2.5 2.09
 1 -10 -5 5.56 3.15
 -2 11 -9 10.43 4.29
 -2 11 -8 0.8 0.92
 -2 11 -7 2.71 1.79
 -2 11 -7 4.1 2.99
 -2 11 -6 -0.58 1.89
 -2 11 -6 0.91 1.23
 -2 11 -5 32.63 7.04
 -2 11 -5 21.15 5.64
 -2 11 -4 34.23 7.42
 -2 11 -4 26.95 6.27
 -2 11 -3 2.4 1.81
 -2 11 -3 -1.54 2.04
 -2 11 -2 0.73 1.68
 -2 11 -1 22.58 6.24
 -2 11 0 27.41 7.05
 -2 11 1 4.75 3.84
 -2 11 2 26.41 6.68
 -3 12 -7 1.37 1.95
 -3 12 -7 0.66 2.01
 -3 12 -6 24.44 6.32
 -3 12 -6 12.04 4.7
 -3 12 -5 0.64 0.31
 -3 12 -5 0.94 0.52
 -3 12 -4 5.59 3.04
 -3 12 -4 4.25 2.81
 -3 12 -3 3.51 2.32
 -3 12 -2 11.24 4.89
 -3 12 -1 0.96 1.07
 -3 12 0 6.65 4.25
 -4 13 -5 0.92 1.58
 12 -2 -5 31.27 7.93
 12 -2 -4 0.6 0.61
 12 -2 -3 3.09 2.57
 12 -2 -2 8.79 4.45
 12 -2 -1 16.24 5.85
 12 -2 0 1.42 0.6
 12 -2 1 -1.43 1.68
 11 -1 -9 24.44 6.79
 11 -1 -8 13.07 4.99
 11 -1 -7 -0.15 1.89
 11 -1 -6 5.03 3.24
 11 -1 -5 1.04 1.73
 11 -1 -4 7.19 3.62
 11 -1 -3 10.77 4.56
 11 -1 -2 3.31 2.35
 11 -1 -1 -0.21 0.47
 11 -1 0 -1.25 1.67
 11 -1 1 5.51 3.36
 11 -1 2 1.74 1.87
 10 0 -11 0.3 0.49
 10 0 -11 5.16 3
 10 0 -10 5.89 3.34
 10 0 -10 12.39 4.51
 10 0 -9 0.54 1.38
 10 0 -9 1.84 1.93
 10 0 -8 -2.25 2.18
 10 0 -8 -0.24 2
 10 0 -7 0.53 1.98
 10 0 -7 2.3 1.79
 10 0 -6 8.84 3.59
 10 0 -6 11.95 4.04
 10 0 -5 6.37 3.33
 10 0 -5 9.2 3.9
 10 0 -4 -1.6 1.93
 10 0 -3 -0.19 1.44
 10 0 -2 2.19 1.38
 -10 0 1 -0.01 0.96
 10 0 -1 -0.26 0.76
 -10 0 0 -0.93 0.41
 10 0 0 2.38 2.63
 -10 0 -1 4.97 2.61
 -10 0 -1 3.47 2.43
 10 0 1 5.2 3.13
 10 0 2 0.58 1.05
 -10 0 -2 0.12 0.83
 -10 0 -2 2.02 1.55
 10 0 2 1.56 1.86
 10 0 3 -2.05 1.85
 -10 0 -3 -0.3 0.7
 -10 0 -3 0.73 0.92
 10 0 4 1.53 2.4
 -10 0 -4 3.45 2.97
 -10 0 -4 4.92 2.99
 9 1 -12 3.96 3.09
 9 1 -12 0.53 1.48
 9 1 -11 0.72 0.69
 9 1 -11 -0.43 0.87
 9 1 -10 2.67 2.32
 9 1 -10 4.4 2.71
 9 1 -9 6.04 2.55
 9 1 -9 11.31 4.22
 9 1 -8 32.99 6.86
 9 1 -8 38.37 7.72
 9 1 -7 73.42 10.82
 9 1 -7 50.48 8.51
 9 1 -6 0.7 0.32
 9 1 -6 -1.17 2.53
 9 1 -5 5.4 2.89
 9 1 -4 -1.31 1.81
 9 1 -3 1.86 2.08
 9 1 -2 10.62 3.81
 -9 -1 1 11.2 3.59
 9 1 -1 5.1 2.29
 9 1 0 11.45 3.45
 -9 -1 0 11.2 4.01
 9 1 0 4.37 2.68
 9 1 1 0.17 0.91
 -9 -1 -1 -2.37 2.15
 -9 -1 -1 2.75 1.94
 9 1 1 1.52 1.34
 9 1 2 2.64 1.81
 -9 -1 -2 2.65 1.92
 -9 -1 -2 0.76 0.4
 9 1 2 0.47 0.53
 9 1 3 2.14 2.47
 -9 -1 -3 3.86 2.46
 -9 -1 -3 6.14 2.72
 9 1 4 -1.93 1.82
 -9 -1 -4 0 0.72
 -9 -1 -4 1.73 1.89
 9 1 5 2.05 2.95
 -9 -1 -5 -1.97 1.87
 -9 -1 -5 -1.82 2.1
 8 2 -12 7.99 3.67
 8 2 -12 7.86 4.06
 8 2 -11 6.3 3.37
 8 2 -11 6.04 3.05
 8 2 -10 3.71 2.52
 8 2 -10 7.67 3.35
 8 2 -9 3.28 2.63
 8 2 -9 0.44 0.88
 8 2 -8 11.43 3.96
 8 2 -8 14.98 4.49
 8 2 -7 -0.47 0.97
 8 2 -7 -0.62 2.19
 8 2 -6 23.87 5.8
 8 2 -6 18.15 4.99
 8 2 -5 17.9 4.99
 8 2 -4 13.55 4.47
 8 2 -3 4.85 2.61
 8 2 -2 8.57 3.09
 8 2 -1 2.07 2.68
 -8 -2 0 5.65 2.91
 8 2 0 6.06 2.78
 -8 -2 -1 7.8 3.67
 8 2 1 3.88 1.96
 -8 -2 -2 22.98 5.94
 -8 -2 -2 25.02 6.14
 8 2 2 14.37 4.27
 -8 -2 -3 22.02 5.88
 -8 -2 -3 26.93 6.61
 -8 -2 -4 11.71 4.58
 -8 -2 -4 16.12 5.33
 -8 -2 -5 0.23 0.75
 -8 -2 -5 -0.51 0.78
 7 3 -12 25.05 6.25
 7 3 -12 33.34 8.05
 7 3 -11 -0.1 1.37
 7 3 -11 -0.55 0.82
 7 3 -10 2.46 1.95
 7 3 -10 1.89 2.29
 7 3 -9 21.11 5.52
 7 3 -9 23.61 5.88
 7 3 -8 1.51 1.09
 7 3 -8 4.25 3.45
 7 3 -7 74.36 10.37
 7 3 -7 64.73 9.63
 7 3 -6 62.73 9.19
 7 3 -5 27.84 6.12
 7 3 -4 13.18 4.25
 7 3 -3 -0.47 1.14
 7 3 -2 35.12 6.65
 7 3 -1 14.36 4.01
 -7 -3 0 30.38 6.48
 7 3 0 20.67 4.95
 -7 -3 -1 4.57 2.95
 7 3 1 0.31 0.72
 -7 -3 -2 10.63 4.22
 -7 -3 -2 13.26 4.52
 7 3 2 7.65 2.91
 -7 -3 -3 2.24 2.48
 -7 -3 -3 -0.05 0.64
 -7 -3 -4 10.09 3.89
 -7 -3 -4 10.79 4.36
 -7 -3 -5 13.96 5.01
 -7 -3 -5 19.56 6.02
 6 4 -12 22.86 6.63
 6 4 -11 9.33 4.12
 6 4 -11 7.45 3.63
 6 4 -10 4 2.77
 6 4 -10 3.04 2.4
 6 4 -9 -1.71 1.41
 6 4 -9 1.5 1.71
 6 4 -8 18.57 5.06
 6 4 -8 17.7 5
 6 4 -7 12.19 4.28
 6 4 -7 11.13 2.85
 6 4 -7 11.47 4.34
 6 4 -6 15.18 4.6
 6 4 -5 1.99 1.9
 6 4 -4 269.36 18.68
 6 4 -3 133.39 13.31
 6 4 -2 17.66 4.42
 6 4 -1 0.77 0.5
 6 4 0 16.95 4.58
 -6 -4 0 16.83 4.73
 6 4 1 0.11 1.29
 -6 -4 -1 2.69 1.74
 6 4 2 -0.91 1.55
 -6 -4 -2 1.53 1.51
 -6 -4 -2 -2.42 2.47
 -6 -4 -3 23.23 6.01
 -6 -4 -3 16.05 5
 -6 -4 -4 33.09 7.38
 -6 -4 -4 34.33 7.6
 -6 -4 -5 1.06 1.54
 -6 -4 -5 -1 2.56
 6 4 6 0.24 1.1
 5 5 -12 56.29 10.4
 5 5 -11 17.28 5.47
 5 5 -10 5.66 2.84
 5 5 -9 1.85 0.83
 5 5 -9 3.82 2.63
 5 5 -8 13.08 4.5
 5 5 -8 14.57 4.91
 5 5 -7 7.23 2.98
 5 5 -7 6.47 2.29
 5 5 -7 5.61 2.62
 5 5 -6 10.5 3.38
 5 5 -6 9.91 2.98
 5 5 -5 449.4 20.49
 5 5 -5 485.92 26.31
 5 5 -4 55.16 7.32
 5 5 -4 68.15 9.35
 5 5 -3 8.99 3.26
 5 5 -2 11.12 3.61
 5 5 -1 1.83 1.84
 5 5 0 0.92 0.69
 -5 -5 0 -2.04 2.14
 5 5 1 13.3 3.68
 -5 -5 -1 12.29 4.25
 -5 -5 -2 2.67 1.9
 -5 -5 -2 5.39 3.14
 5 5 3 6.34 3.25
 -5 -5 -3 6.39 3.06
 -5 -5 -3 4.68 2.54
 5 5 4 1.49 0.31
 -5 -5 -4 3.18 2.67
 -5 -5 -4 1.92 2.28
 -5 -5 -5 1.29 1.04
 5 5 5 1.61 1.24
 -5 -5 -5 4.41 2.79
 5 5 6 16.8 5.74
 4 6 -12 3.17 2.54
 4 6 -11 4.31 2.95
 4 6 -10 -0.76 1.8
 4 6 -9 20.55 5.53
 4 6 -8 3.37 2.01
 4 6 -7 35.39 5.24
 4 6 -7 29.42 6.58
 4 6 -6 451.96 20.06
 4 6 -5 35.38 6.71
 4 6 -5 37.33 5.93
 4 6 -4 81.16 9.28
 4 6 -4 80.39 10.29
 4 6 -3 181.79 14.67
 4 6 -3 173.22 14.64
 4 6 -2 95.61 10.93
 4 6 -1 135.68 13.52
 -4 -6 0 1.22 1.16
 4 6 0 -0.81 1.71
 -4 -6 -1 -1.36 1.31
 4 6 1 -1.12 1.77
 4 6 2 14.35 4.85
 -4 -6 -2 14.16 4.44
 -4 -6 -2 17.59 4.91
 4 6 3 22.38 6.25
 -4 -6 -3 23.32 6.17
 -4 -6 -3 24.44 5.93
 4 6 4 25.56 6.95
 -4 -6 -4 26.9 6.9
 -4 -6 -4 31.2 7.14
 -4 -6 -5 5.84 3.12
 4 6 5 -0.42 1.74
 -4 -6 -5 6.47 3.43
 4 6 6 6.7 3.74
 3 7 -12 -0.34 1.66
 3 7 -11 -2.13 2.06
 3 7 -10 18.89 5.38
 3 7 -10 18.43 5.48
 3 7 -9 21.02 5.46
 3 7 -9 20.01 5.58
 3 7 -8 -0.9 1.56
 3 7 -8 1.84 1.69
 3 7 -7 -0.73 1.62
 3 7 -7 1.2 1.33
 3 7 -7 1.41 1.66
 3 7 -6 6.9 3.06
 3 7 -6 8.32 2.82
 3 7 -6 4.71 2.27
 3 7 -5 160.93 12.96
 3 7 -4 79.2 9.48
 3 7 -3 10.8 3.36
 3 7 -2 20.74 5.33
 3 7 -1 -0.37 0.91
 -3 -7 0 77.2 10.5
 3 7 0 87.24 11.42
 -3 -7 -1 54.35 9.03
 3 7 1 59.43 9.78
 3 7 2 47.27 8.81
 -3 -7 -2 39.58 7.46
 -3 -7 -2 41.69 7.95
 3 7 3 19.59 6.05
 -3 -7 -3 21.22 5.82
 -3 -7 -3 22.38 5.8
 -3 -7 -4 1.32 1.03
 3 7 4 0.09 1.49
 -3 -7 -4 2.29 2.63
 -3 -7 -5 3.66 2.6
 3 7 5 3.62 2.41
 -3 -7 -5 5.11 3.37
 3 7 6 3.59 3.39
 2 8 -12 2.26 2.11
 2 8 -11 6.13 3.56
 2 8 -11 5.18 2.65
 2 8 -10 3.19 1.91
 2 8 -10 6.53 3.87
 2 8 -9 16.09 4.99
 2 8 -9 19.27 5.51
 2 8 -8 3.9 2.26
 2 8 -8 5.42 2.92
 2 8 -7 5.36 2.25
 2 8 -7 2.95 1.76
 2 8 -7 4.12 2.29
 2 8 -6 15.05 3.93
 2 8 -6 12.78 3.87
 2 8 -6 10.01 3.51
 2 8 -5 11.44 3.8
 2 8 -5 8.57 3.25
 2 8 -4 2.08 1.18
 2 8 -4 2.11 1.49
 2 8 -3 -0.67 1.36
 2 8 -3 -1.26 0.93
 2 8 -2 32.07 6.58
 2 8 -1 158.96 15.3
 -2 -8 0 6.07 2.72
 2 8 0 2.83 1.64
 -2 -8 -1 19.7 5.07
 2 8 1 33.37 7.22
 -2 -8 -2 0.04 1.24
 2 8 2 4.26 2.68
 -2 -8 -2 2.99 2.4
 2 8 3 37.88 8.35
 -2 -8 -3 28.44 6.75
 -2 -8 -3 17.34 5.24
 -2 -8 -4 1.44 1.54
 2 8 4 -1.52 2.04
 -2 -8 -4 1.89 1.56
 -2 -8 -5 0.19 0.98
 2 8 5 6.16 3.97
 -2 -8 -5 3.65 2.99
 1 9 -12 0.33 0.8
 1 9 -12 3.17 2.73
 1 9 -11 28.99 7.37
 1 9 -11 13.21 4.81
 1 9 -10 1.2 1.25
 1 9 -10 -0.56 0.68
 1 9 -9 10.6 4.23
 1 9 -9 32.27 7.27
 1 9 -8 97.55 12.37
 1 9 -8 48.71 8.46
 1 9 -7 49.17 7.17
 1 9 -7 43.12 7.78
 1 9 -7 46.32 8.25
 1 9 -6 6.5 2.6
 1 9 -6 3.58 2.02
 1 9 -6 4.18 2.28
 1 9 -5 31.82 6.31
 1 9 -5 22.64 5.33
 1 9 -4 11.46 3.97
 1 9 -4 12.43 3.79
 1 9 -3 15.04 4.69
 1 9 -3 12.06 3.51
 1 9 -2 8.98 3.68
 -1 -9 1 18.04 4.72
 1 9 -1 19.87 5.54
 -1 -9 0 0.88 0.5
 1 9 0 0.27 0.38
 -1 -9 -1 0.6 0.33
 1 9 1 -0.26 1.76
 -1 -9 -2 2.22 2.28
 1 9 2 2.38 2.22
 -1 -9 -2 1.63 1.89
 -1 -9 -3 -0.71 1.57
 1 9 3 -3.03 3.05
 -1 -9 -3 0.8 1.19
 -1 -9 -4 0.65 0.94
 1 9 4 7.22 4.02
 -1 -9 -4 3.34 2.77
 -1 -9 -5 1.32 2.13
 -1 -9 -5 3.12 2.35
 0 10 -11 -0.93 1.29
 0 10 -10 -0.34 1.08
 0 10 -10 0.08 0.34
 0 10 -9 11.74 4.12
 0 10 -9 22.44 6.27
 0 10 -8 -1.03 1.03
 0 10 -8 3.88 3.01
 0 10 -7 4.56 2.58
 0 10 -7 7.05 2.81
 0 10 -7 2.41 0.31
 0 10 -6 67.34 9.22
 0 10 -6 51.51 8.68
 0 10 -6 49.17 8.26
 0 10 -5 1.22 2.01
 0 10 -5 0.08 1.04
 0 10 -5 -1.39 1.53
 0 10 -4 -1.91 1.84
 0 10 -4 0.77 1.69
 0 10 -3 20.81 5.63
 0 10 -3 16.3 4.26
 0 10 -2 51.95 9.13
 0 -10 1 4.04 2.3
 0 10 -1 0.65 1.43
 0 10 0 52.11 9.79
 0 -10 0 26.32 5.85
 0 -10 -1 2.39 1.95
 0 10 1 7.26 3.63
 0 -10 -1 7.21 3.39
 0 -10 -2 14.71 5.05
 0 -10 -2 18.59 5.24
 0 -10 -3 7.08 3.79
 0 -10 -3 9.24 4.17
 0 -10 -4 -2.51 2.04
 0 -10 -4 -1.4 1.91
 -1 11 -9 1.68 2.04
 -1 11 -8 1.44 1.5
 -1 11 -7 7.5 3.19
 -1 11 -7 8.62 3.93
 -1 11 -6 47.43 8.32
 -1 11 -6 29.44 6.82
 -1 11 -5 0.27 0.65
 -1 11 -5 0.36 0.56
 -1 11 -4 27.63 6.57
 -1 11 -4 21.48 5.4
 -1 11 -3 5.06 3.38
 -1 11 -2 5.37 2.76
 -1 11 -1 84.4 12.33
 -1 11 0 23.61 6.71
 -1 11 1 4.57 3.12
 -1 11 2 35.84 8.55
 -2 12 -7 9.02 4.13
 -2 12 -6 7.13 3.44
 -2 12 -6 0.73 1.47
 -2 12 -5 48.83 9.1
 -2 12 -5 32.22 7.32
 -2 12 -4 8.27 4.01
 -2 12 -3 9.26 4.03
 -2 12 -2 13.32 4.98
 -2 12 -1 5.95 3.18
 -3 13 -6 18.57 6.31
 -3 13 -6 18.29 6.11
 -3 13 -5 2.02 2.62
 12 -1 -4 0.6 0.69
 12 -1 -3 12.89 5.38
 12 -1 -2 5.86 3.37
 12 -1 -1 5.41 3.81
 12 -1 0 0.24 1.45
 12 -1 1 1.2 1.79
 11 0 -9 5.27 2.98
 11 0 -8 4.42 2.79
 11 0 -8 5.24 2.73
 11 0 -7 10.49 4
 11 0 -7 18.84 6.09
 11 0 -6 1.08 1.7
 11 0 -6 -2.82 2.25
 11 0 -5 1.17 1.92
 11 0 -5 0.01 1.38
 11 0 -4 0.86 1.75
 11 0 -3 3.36 2.37
 -11 0 2 0.71 1
 11 0 -2 0.93 0.91
 -11 0 1 4.78 2.6
 11 0 -1 2.39 1.99
 -11 0 0 0.22 0.44
 -11 0 0 -0.7 1.06
 11 0 0 -0.6 0.76
 -11 0 -1 1.62 1.35
 11 0 1 -1.46 1.87
 -11 0 -2 5.44 3.12
 10 1 -11 1.82 2.35
 10 1 -10 -1.29 1.85
 10 1 -10 -0.93 1.5
 10 1 -9 1.18 1.69
 10 1 -9 3.1 2.61
 10 1 -8 2.8 1.38
 10 1 -8 4.78 2.71
 10 1 -7 3.66 2.22
 10 1 -7 -2.36 2.34
 10 1 -6 55.77 10.18
 10 1 -6 32.59 7.05
 10 1 -5 8.4 3.54
 10 1 -4 0.73 1.21
 10 1 -3 2.83 1.5
 10 1 -2 10 4.04
 -10 -1 1 -1.63 1.7
 10 1 -1 0.04 0.99
 -10 -1 0 9.7 4.1
 10 1 0 5.6 3
 -10 -1 -1 15.5 4.94
 -10 -1 -1 4.21 2.83
 10 1 1 21.35 6.24
 10 1 2 0.46 0.9
 -10 -1 -2 -0.01 1.13
 -10 -1 -2 -0.01 0.13
 10 1 3 -1.53 1.63
 -10 -1 -3 1.49 2.15
 -10 -1 -3 -0.82 2.17
 9 2 -12 2.7 2.22
 9 2 -11 -0.56 1.45
 9 2 -11 -2.64 2.65
 9 2 -10 -2 1.9
 9 2 -10 -0.99 1.4
 9 2 -9 3.59 2.66
 9 2 -9 7.26 3.67
 9 2 -8 19.62 5.49
 9 2 -8 30.09 7.01
 9 2 -7 20.61 5.37
 9 2 -7 31.22 7.39
 9 2 -6 -1.3 1.58
 9 2 -6 0.43 0.49
 9 2 -5 1.1 1.13
 9 2 -4 23.2 6.11
 9 2 -3 18.26 5.47
 9 2 -2 22.53 5.76
 -9 -2 1 4.86 2.92
 9 2 -1 0.41 1.18
 -9 -2 0 7.14 3.34
 9 2 0 3.98 2.41
 -9 -2 -1 2.18 1.85
 -9 -2 -1 -1.9 1.61
 9 2 1 -2.38 2.44
 -9 -2 -2 22.84 6.13
 -9 -2 -2 15.09 4.95
 -9 -2 -3 11.88 4.87
 -9 -2 -3 12.45 4.58
 -9 -2 -4 -0.99 1.39
 -9 -2 -4 1.8 1.62
 8 3 -12 -4.41 3.24
 8 3 -11 38.03 8.33
 8 3 -11 50.38 9.52
 8 3 -10 5.77 3.34
 8 3 -10 4.04 2.24
 8 3 -9 6.32 3.2
 8 3 -9 3.91 2.66
 8 3 -8 10.49 4.24
 8 3 -8 13.66 4.86
 8 3 -7 -1.21 1.8
 8 3 -7 -1.53 1.95
 8 3 -6 38.52 7.78
 8 3 -5 5.79 3.01
 8 3 -4 2.78 2.04
 8 3 -3 -0.29 0.36
 8 3 -2 24.97 5.95
 8 3 -1 37.22 7.48
 -8 -3 0 1.76 1.99
 8 3 0 1.76 1.5
 -8 -3 -1 75.14 10.9
 8 3 1 43.15 7.9
 -8 -3 -2 49.49 9.04
 -8 -3 -2 45.19 8.71
 -8 -3 -3 6.02 3.16
 -8 -3 -3 3.59 2.63
 -8 -3 -4 3.21 2.63
 -8 -3 -4 1.32 1.16
 7 4 -12 8.79 4.01
 7 4 -11 -1.22 1.22
 7 4 -11 0.81 1.02
 7 4 -10 5.22 2.89
 7 4 -10 5.66 3.08
 7 4 -9 77.04 11.62
 7 4 -9 59.02 10.21
 7 4 -8 1.56 2.32
 7 4 -8 2.78 2.06
 7 4 -7 5.81 2.78
 7 4 -7 7.76 3.36
 7 4 -6 31.69 6.99
 7 4 -5 64.52 10
 7 4 -4 53.58 8.87
 7 4 -3 45.56 7.93
 7 4 -2 -1.27 1.71
 7 4 -1 6.46 3.25
 -7 -4 0 16.24 4.69
 7 4 0 10.62 3.92
 7 4 1 0.46 0.76
 -7 -4 -1 1.39 1.11
 -7 -4 -2 15.41 4.84
 -7 -4 -2 19.55 5.79
 -7 -4 -3 24.56 6.47
 -7 -4 -3 22.46 6.13
 -7 -4 -4 24.14 6.73
 -7 -4 -4 21.17 6.18
 6 5 -11 32.68 7.34
 6 5 -11 40.22 8.46
 6 5 -10 2.66 1.79
 6 5 -10 -0.35 0.65
 6 5 -9 2.55 2.16
 6 5 -9 0.29 0.92
 6 5 -8 -1.92 2.18
 6 5 -8 -2.59 2.12
 6 5 -7 11.46 4.28
 6 5 -7 13.56 4.54
 6 5 -6 24 6.07
 6 5 -6 17.75 4.01
 6 5 -5 37.08 7.68
 6 5 -5 31.56 5.67
 6 5 -4 164.43 15.83
 6 5 -3 99.3 12.19
 6 5 -2 3.29 2.05
 6 5 -1 24.25 6.38
 6 5 0 33.22 6.73
 -6 -5 0 43.63 8.3
 6 5 1 1.41 1.38
 -6 -5 -1 -0.95 1.46
 -6 -5 -2 0.15 1.03
 -6 -5 -2 2.54 2.51
 -6 -5 -3 13.67 5.04
 -6 -5 -3 11.32 4.28
 6 5 4 0.14 1.36
 -6 -5 -4 1.12 0.5
 -6 -5 -4 0.61 1.71
 5 6 -11 1.43 1.01
 5 6 -10 25.06 6.75
 5 6 -9 -2.52 2.48
 5 6 -8 44.9 8.12
 5 6 -8 43 8.27
 5 6 -7 1.58 0.68
 5 6 -7 3.74 2.43
 5 6 -6 28.04 6.71
 5 6 -6 27.22 5.38
 5 6 -5 4.07 2.58
 5 6 -5 1.68 1.47
 5 6 -4 0.99 0.57
 5 6 -4 2.1 1.52
 5 6 -3 6.21 2.86
 5 6 -3 7.38 2.79
 5 6 -2 19.19 5.09
 5 6 -2 17.7 4.77
 5 6 -1 16.59 4.65
 5 6 -1 16.32 4.82
 -5 -6 0 4.71 2.96
 5 6 0 5.17 2.75
 -5 -6 -1 2.13 1.76
 5 6 1 4.76 3.2
 5 6 2 21.18 6.18
 -5 -6 -2 23.9 5.92
 -5 -6 -2 28.69 6.98
 5 6 3 32.5 8.02
 -5 -6 -3 34.39 7.5
 -5 -6 -3 31.03 7.22
 5 6 4 2.5 2.42
 -5 -6 -4 -1.95 1.57
 -5 -6 -4 0.44 0.54
 4 7 -11 -2.39 2.35
 4 7 -10 6.35 3.27
 4 7 -9 18.32 5.63
 4 7 -8 12.08 4.57
 4 7 -7 3.92 2.33
 4 7 -6 0.03 0.89
 4 7 -5 15.55 4.38
 4 7 -4 1.27 0.97
 4 7 -3 11.68 3.79
 4 7 -2 14.51 4.59
 4 7 -1 15.04 4.87
 -4 -7 0 7.15 3.38
 4 7 0 8.34 3.62
 -4 -7 -1 23.11 6.15
 4 7 1 20.99 6.21
 4 7 2 4.13 2.42
 -4 -7 -2 6.66 3.25
 -4 -7 -2 7.53 3.32
 4 7 3 46.48 9.56
 -4 -7 -3 38.24 8.12
 -4 -7 -3 33.63 7.47
 -4 -7 -4 9.88 4.24
 4 7 4 8.25 4.21
 -4 -7 -4 5.26 2.93
 3 8 -11 -0.24 0.39
 3 8 -10 37.81 7.92
 3 8 -10 42.63 8.3
 3 8 -9 39.2 7.92
 3 8 -9 37.73 7.59
 3 8 -8 7.45 2.97
 3 8 -8 9.27 3.78
 3 8 -7 0.74 0.49
 3 8 -7 2.16 2.07
 3 8 -7 -0.59 1.3
 3 8 -6 18.84 4.61
 3 8 -5 85.52 10.25
 3 8 -4 48.34 7.93
 3 8 -3 14.05 4.68
 3 8 -2 42.04 7.97
 3 8 -1 27.01 6.57
 -3 -8 0 48.66 8.77
 3 8 0 57 9.83
 -3 -8 -1 -0.64 1.19
 3 8 1 0.55 1.11
 -3 -8 -2 0.45 1.78
 3 8 2 -1.07 2.49
 -3 -8 -2 -2.71 2.48
 3 8 3 0.62 1.33
 -3 -8 -3 -1.15 1.75
 -3 -8 -3 -1.41 1.99
 -3 -8 -4 9.56 4.47
 3 8 4 14.16 5.71
 -3 -8 -4 4.23 2.56
 2 9 -11 3.74 2.64
 2 9 -10 2.99 2.24
 2 9 -10 0.2 1.09
 2 9 -9 0.41 1.63
 2 9 -9 1.55 1.79
 2 9 -8 21.67 5.54
 2 9 -8 68.8 10.59
 2 9 -7 1.14 0.78
 2 9 -7 3.12 1.93
 2 9 -6 82.06 10.16
 2 9 -6 61.16 9.19
 2 9 -6 67.37 10.02
 2 9 -5 7.63 3.45
 2 9 -5 4.34 2.22
 2 9 -4 44.63 7.98
 2 9 -4 36.02 6.29
 2 9 -3 15.02 5.02
 2 9 -2 22.7 6.1
 -2 -9 1 -1.38 2.16
 2 9 -1 2.93 2.5
 -2 -9 0 7.1 3.24
 2 9 0 23.79 6.74
 -2 -9 -1 2.7 2.11
 2 9 1 5.62 3.01
 -2 -9 -2 0.78 1.74
 2 9 2 -1.97 3.07
 -2 -9 -2 -0.55 0.96
 -2 -9 -3 5.41 3.74
 2 9 3 16.05 5.74
 -2 -9 -3 5.58 3.13
 -2 -9 -4 -0.07 1.53
 -2 -9 -4 5.73 3.67
 1 10 -11 3.85 3.11
 1 10 -10 -0.62 1.23
 1 10 -10 1.22 1.05
 1 10 -9 20.66 5.75
 1 10 -9 40.23 8.56
 1 10 -8 27 6.75
 1 10 -8 14.02 4.67
 1 10 -7 2.71 1.85
 1 10 -7 5.36 3.15
 1 10 -6 7.16 2.91
 1 10 -6 4.65 2.85
 1 10 -6 2.29 1.47
 1 10 -5 39.84 7.65
 1 10 -5 34.74 7.07
 1 10 -4 44.17 8.13
 1 10 -4 44.2 7.37
 1 10 -3 2.47 2.05
 1 10 -2 12.77 4.68
 -1 -10 1 16.73 5.11
 1 10 -1 36.24 8.06
 -1 -10 0 9.36 3.93
 1 10 0 24.73 6.76
 -1 -10 -1 4.73 2.84
 1 10 1 8.95 4.23
 -1 -10 -1 1.67 2.03
 -1 -10 -2 20.11 5.65
 -1 -10 -2 19.93 6.12
 -1 -10 -3 7.24 4.07
 -1 -10 -3 15.24 5.38
 0 11 -9 0.75 1.21
 0 11 -8 22.82 5.88
 0 11 -8 13.73 5.02
 0 11 -7 -2.03 2.17
 0 11 -7 -1.2 1.67
 0 11 -6 22.29 5.75
 0 11 -6 14.59 4.62
 0 11 -6 10.11 3.88
 0 11 -5 69.01 10.24
 0 11 -5 61.99 9.65
 0 11 -5 35.01 7.15
 0 11 -4 1.86 2.27
 0 11 -3 29.04 7.18
 0 -11 2 9.92 3.98
 0 11 -2 7.81 3.57
 0 -11 1 1.42 1.73
 0 11 -1 -0.66 2.37
 0 -11 0 4.57 2.54
 0 11 0 7.47 3.42
 0 -11 0 2.76 2.46
 0 -11 -1 10.85 4.16
 0 11 1 19.74 5.87
 0 -11 -1 10.29 4.34
 0 -11 -2 3.89 3.57
 0 -11 -2 9.5 4.3
 -1 12 -8 0.41 1.25
 -1 12 -7 6.06 3.46
 -1 12 -6 16.5 5.43
 -1 12 -6 8.08 3.93
 -1 12 -5 16.62 5.22
 -1 12 -4 -2.75 2.56
 -1 12 -3 2.86 1.95
 -1 12 -2 4.64 3.12
 11 1 -9 -1.82 2.09
 11 1 -8 3.27 2.52
 11 1 -7 -0.35 0.78
 11 1 -7 -0.85 0.9
 11 1 -6 9.65 4.12
 11 1 -6 28.01 7.29
 11 1 -5 7.39 3.55
 11 1 -4 -0.12 0.81
 11 1 -3 -0.2 1.11
 -11 -1 2 4.17 1.97
 11 1 -2 0.47 1
 -11 -1 1 6.83 3.35
 11 1 -1 0.61 1.23
 -11 -1 0 1.39 1.48
 -11 -1 0 0.07 0.43
 11 1 0 0.8 2.21
 -11 -1 -1 5.63 3.44
 -11 -1 -1 2.21 1.98
 10 2 -10 4.89 2.97
 10 2 -9 -0.78 0.96
 10 2 -9 -3.46 2.58
 10 2 -8 1.1 0.84
 10 2 -8 -0.99 0.84
 10 2 -7 19.1 5.85
 10 2 -7 28.23 7.16
 10 2 -6 4.09 2.63
 10 2 -6 7.43 3.73
 10 2 -5 3.23 2.56
 10 2 -4 3.22 1.83
 10 2 -3 5.46 2.99
 -10 -2 2 5.06 2.95
 10 2 -2 4.59 2.89
 -10 -2 1 -0.1 0.42
 10 2 -1 1.07 1.09
 -10 -2 0 6.33 2.94
 10 2 0 -0.28 1.33
 -10 -2 -1 11.01 4.49
 -10 -2 -1 5.66 3.55
 -10 -2 -2 2.88 2.7
 -10 -2 -2 -3.87 2.66
 9 3 -10 -0.34 0.92
 9 3 -10 -1.04 1.27
 9 3 -9 -0.84 1.7
 9 3 -9 -0.5 0.76
 9 3 -8 19.24 5.66
 9 3 -8 22.32 5.84
 9 3 -7 7.09 3.46
 9 3 -7 15.71 5.38
 9 3 -6 8.7 3.58
 9 3 -5 4.39 2.39
 9 3 -4 9.63 4.05
 9 3 -3 1.11 1.54
 9 3 -2 -1.51 2.47
 -9 -3 1 -1.28 2.3
 9 3 -1 -1.31 0.37
 -9 -3 0 1.91 2.19
 9 3 0 -2.28 2.48
 -9 -3 -1 12.63 4.75
 -9 -3 -1 10.01 3.92
 9 3 1 8.42 3.93
 -9 -3 -2 7.35 3.75
 -9 -3 -2 4.67 3.02
 8 4 -11 16.08 5.52
 8 4 -11 17.4 5.75
 8 4 -10 1.45 1.65
 8 4 -10 1.56 2.08
 8 4 -9 21.11 6.61
 8 4 -9 14.52 5.07
 8 4 -8 0.05 1.46
 8 4 -8 0.91 0.68
 8 4 -7 16.21 5.1
 8 4 -7 28.49 6.84
 8 4 -6 4.56 3.26
 8 4 -5 9.49 4.08
 8 4 -4 41.06 8.23
 8 4 -3 -1.85 1.88
 8 4 -2 6.71 3.46
 -8 -4 1 5.34 2.72
 8 4 -1 -5.05 3.59
 8 4 0 0.78 1.26
 -8 -4 0 2.49 1.69
 8 4 1 5.26 2.78
 -8 -4 -1 0.92 1.33
 -8 -4 -2 -1.04 1.91
 -8 -4 -2 -0.65 1.71
 7 5 -11 8.17 4.22
 7 5 -11 5.63 3.46
 7 5 -10 12.86 4.95
 7 5 -10 7.76 4.01
 7 5 -9 -0.15 0.58
 7 5 -9 -0.91 0.56
 7 5 -8 7.32 2.99
 7 5 -8 5.44 2.76
 7 5 -7 0.08 0.87
 7 5 -7 0.42 0.26
 7 5 -6 3.81 1.93
 7 5 -6 5.21 2.49
 7 5 -5 54.19 9.7
 7 5 -4 -0.34 0.75
 7 5 -3 2.84 1.78
 7 5 -2 0.95 1.78
 7 5 -1 -0.51 1.62
 -7 -5 1 0.5 1.34
 7 5 0 3.06 2.46
 -7 -5 0 1.29 0.89
 7 5 1 2.01 2.12
 -7 -5 -1 3.58 2.69
 -7 -5 -2 -1.58 2.33
 -7 -5 -2 -3.06 2.9
 -7 -5 -3 0.28 1.68
 -7 -5 -3 1.91 1.64
 6 6 -11 0.62 2.11
 6 6 -10 1.08 1.8
 6 6 -9 -2.95 3.13
 6 6 -9 -1.97 1.69
 6 6 -8 13.69 4.15
 6 6 -8 16.34 5.22
 6 6 -7 19.98 5.83
 6 6 -7 16.02 5.17
 6 6 -6 12.79 4.38
 6 6 -6 10.12 3.54
 6 6 -5 55.04 8.55
 6 6 -5 67.68 10.64
 6 6 -4 51.58 8.46
 6 6 -4 64.18 10.02
 6 6 -3 15.01 5.16
 6 6 -3 16.04 4.6
 6 6 -2 0.3 1.11
 6 6 -2 -2.04 2.06
 6 6 -1 6.08 3.04
 -6 -6 1 6.58 3.36
 6 6 -1 7.39 3.41
 -6 -6 0 2.58 2.35
 6 6 0 4.64 2.48
 6 6 1 1.89 1.47
 -6 -6 -1 5.55 3.32
 6 6 2 7.03 4.1
 -6 -6 -2 8.68 4.05
 -6 -6 -2 6.81 3.39
 6 6 3 5.35 4.11
 -6 -6 -3 6.18 3.5
 -6 -6 -3 2.33 1.98
 5 7 -11 11.4 4.5
 5 7 -10 4.78 2.71
 5 7 -9 1.37 1.68
 5 7 -8 4.22 2.64
 5 7 -7 14.74 5.13
 5 7 -6 -1.86 1.66
 5 7 -5 13.95 4.38
 5 7 -4 0.62 1.19
 5 7 -3 -1.5 1.81
 5 7 -2 -1.56 1.93
 -5 -7 1 7.05 3.41
 5 7 -1 3.2 1.98
 -5 -7 0 31.22 7.36
 5 7 0 25.2 6.68
 -5 -7 -1 -0.39 1.66
 5 7 1 0.69 2.02
 -5 -7 -2 51.49 9.42
 -5 -7 -2 47.89 9.55
 5 7 2 51.16 9.98
 5 7 3 3.48 2
 -5 -7 -3 4.06 1.71
 4 8 -11 6.6 3.34
 4 8 -10 3.85 2.32
 4 8 -9 -2.27 2.52
 4 8 -8 27.95 7.04
 4 8 -7 -0.36 1.79
 4 8 -6 20.38 5.14
 4 8 -5 10.27 3.7
 4 8 -4 3.27 2.3
 4 8 -3 2.17 1.61
 4 8 -2 16.44 5.32
 -4 -8 1 18.52 5.86
 4 8 -1 18.04 5.51
 -4 -8 0 -1.66 1.91
 4 8 0 0.1 0.83
 -4 -8 -1 3.76 3
 4 8 1 -1.33 1.41
 4 8 2 13.79 5.53
 -4 -8 -2 9.47 4.24
 -4 -8 -2 15.49 5.58
 -4 -8 -3 2.78 2.82
 3 9 -10 18.21 5.78
 3 9 -9 10.53 4.6
 3 9 -8 -1.99 2.29
 3 9 -7 31.36 6.96
 3 9 -6 47.08 8.16
 3 9 -5 9.45 3.64
 3 9 -4 39.14 7.76
 3 9 -3 67.83 10.88
 3 9 -2 -0.01 1
 -3 -9 1 2.25 2.26
 3 9 -1 0.99 1.68
 -3 -9 0 7.33 3.46
 3 9 0 13.11 4.82
 -3 -9 -1 2.72 1.72
 3 9 1 9.56 3.85
 -3 -9 -1 4.84 2.94
 -3 -9 -2 0.54 0.59
 3 9 2 -1.38 2.96
 -3 -9 -2 0.04 0.65
 2 10 -10 -0.36 0.85
 2 10 -9 2.56 2.06
 2 10 -9 -1.24 1.61
 2 10 -8 14.74 5.02
 2 10 -8 24.74 6.48
 2 10 -7 -1.04 1.06
 2 10 -7 0.91 1.26
 2 10 -6 -0.53 0.63
 2 10 -6 5.27 2.97
 2 10 -6 5.85 3.23
 2 10 -5 58.34 9.53
 2 10 -5 43.51 7.42
 2 10 -4 20.92 6.04
 2 10 -3 0.4 0.98
 -2 -10 2 -1.51 1.86
 2 10 -2 1.2 1.03
 -2 -10 1 8.18 3.38
 2 10 -1 25.73 6.83
 2 10 0 66.91 11.63
 -2 -10 0 17.21 5.24
 -2 -10 -1 1.31 1.49
 -2 -10 -1 0.78 1.26
 -2 -10 -2 -1.74 2.18
 -2 -10 -2 -0.02 1.72
 1 11 -9 4.07 2.98
 1 11 -9 2.68 2.26
 1 11 -8 -1.42 1.79
 1 11 -8 1.17 1.95
 1 11 -7 -0.92 1.9
 1 11 -7 -0.08 0.68
 1 11 -6 1.85 1.8
 1 11 -6 0.34 0.94
 1 11 -6 -2.22 1.99
 1 11 -5 16.3 5.21
 1 11 -4 3.98 2.85
 1 11 -3 23.89 6.44
 -1 -11 2 1.03 1.63
 1 11 -2 4.11 2.56
 -1 -11 1 0.39 0.62
 1 11 -1 2.65 2.17
 -1 -11 0 1.38 1.32
 -1 -11 0 3.9 3.24
 -1 -11 -1 -1.22 2
 -1 -11 -1 2.98 3.02
 0 12 -8 2.04 2.34
 0 12 -7 0.18 0.75
 0 12 -6 11.25 4.31
 0 12 -5 2.1 1.89
 0 12 -4 8.41 4.09
 0 12 -3 -0.61 0.48
 -12 -1 3 0.15 0.91
 11 2 -9 2.44 2.57
 11 2 -8 0.49 0.71
 11 2 -7 0.55 1.41
 11 2 -6 -1.45 1.44
 11 2 -5 0.61 1.7
 11 2 -4 -0.53 2.13
 11 2 -3 5.16 3.26
 -11 -2 2 7.83 3.76
 11 2 -2 8.8 4.72
 -11 -2 1 8.12 3.95
 11 2 -1 5.15 3.43
 -11 -2 0 11.5 4.65
 -11 -2 0 4.82 4.03
 10 3 -9 -0.26 0.89
 10 3 -8 2.39 1.41
 10 3 -7 -0.44 1.54
 10 3 -7 1.99 2.04
 10 3 -6 2.69 1.85
 10 3 -5 -0.96 1.06
 10 3 -4 0.43 1.64
 10 3 -3 0.77 0.54
 -10 -3 2 4.11 2.59
 10 3 -2 1.71 1.93
 -10 -3 1 7.64 3.78
 10 3 -1 3.56 2.69
 -10 -3 0 9.6 4.38
 10 3 0 3.49 2.27
 9 4 -9 -0.95 1.35
 9 4 -9 -2.25 2.23
 9 4 -8 -1.86 2.16
 9 4 -8 0.95 1.23
 9 4 -7 0.4 0.11
 9 4 -7 0.96 1.38
 9 4 -6 10.62 4.38
 9 4 -5 44.91 9.31
 9 4 -4 1.76 1.16
 9 4 -3 8.96 3.77
 9 4 -2 -0.26 0.68
 -9 -4 1 0.74 1.9
 9 4 -1 0.55 1.74
 9 4 0 0.74 1.04
 -9 -4 0 7.62 3.79
 -9 -4 -1 2.66 2.53
 8 5 -10 3.86 2.89
 8 5 -9 2.94 3.14
 8 5 -9 2.39 2.49
 8 5 -8 0.6 1.14
 8 5 -8 3 2.71
 8 5 -7 -4.51 3.54
 8 5 -7 -0.15 1.2
 8 5 -6 3.49 3.01
 8 5 -5 95.16 13.23
 8 5 -4 36.91 8.36
 8 5 -3 0.99 0.26
 8 5 -2 9.07 4.06
 8 5 -1 1.52 1.33
 -8 -5 1 2.21 0.71
 8 5 0 -2.67 2.92
 -8 -5 0 2.57 2.38
 -8 -5 -1 -2.36 2.29
 -8 -5 -1 0.73 1.54
 7 6 -10 3.07 2.57
 7 6 -10 2.68 2.13
 7 6 -9 13.67 5.1
 7 6 -9 7.37 3.22
 7 6 -8 49.35 9.59
 7 6 -8 34.34 8.12
 7 6 -7 -0.99 2.41
 7 6 -7 0.91 1.01
 7 6 -6 3.56 2.67
 7 6 -6 3.9 2.36
 7 6 -5 15.9 4.95
 7 6 -5 9.04 3.34
 7 6 -4 1.1 1.15
 7 6 -4 1.9 0.76
 7 6 -3 2.37 0.37
 7 6 -3 9.04 3.8
 7 6 -2 2.48 2.27
 7 6 -2 8.57 3.78
 7 6 -1 3.62 3.35
 -7 -6 1 1.86 2.32
 7 6 -1 -1.11 1.09
 7 6 0 -2.97 2.47
 -7 -6 0 2.64 2.79
 7 6 0 -1.25 2.06
 7 6 1 13.47 5.25
 -7 -6 -1 10.68 4.55
 6 7 -10 13.29 5.01
 6 7 -9 6.2 3.22
 6 7 -8 1.93 2.2
 6 7 -7 7.05 3.77
 6 7 -6 1.35 1.26
 6 7 -5 16.79 5.05
 6 7 -4 2.25 1.99
 6 7 -3 24.05 6.27
 6 7 -2 2.83 2.61
 -6 -7 1 -0.58 0.79
 6 7 -1 1.92 2.01
 -6 -7 0 12.6 4.93
 6 7 0 7.24 3.55
 6 7 1 8.13 4.15
 -6 -7 -1 7.14 3.5
 5 8 -9 -1.04 1.98
 5 8 -8 12.71 4.73
 5 8 -7 27.5 6.99
 5 8 -6 0.05 0.74
 5 8 -5 -2.19 1.86
 5 8 -4 3.2 2.4
 5 8 -3 5.05 3.3
 5 8 -2 20.53 6.12
 -5 -8 1 80.45 12.63
 5 8 -1 71.23 11.63
 -5 -8 0 15 5.54
 5 8 0 8.45 4.28
 -5 -8 -1 18.33 5.89
 5 8 1 20.24 6.34
 -5 -8 -1 18.53 6.4
 4 9 -9 2.82 1.94
 4 9 -8 37.09 8.46
 4 9 -7 10.93 4.53
 4 9 -6 3.84 1.98
 4 9 -5 0.28 0.39
 4 9 -4 8.44 3.79
 4 9 -3 22.45 6.11
 4 9 -2 22.3 6.23
 -4 -9 1 -1.57 0.67
 4 9 -1 0.04 0.66
 -4 -9 0 2.66 2.51
 4 9 0 2.25 1.25
 -4 -9 -1 4.66 2.93
 3 10 -9 7.55 3.63
 3 10 -8 4.46 3.1
 3 10 -7 2.31 2.08
 3 10 -6 2.38 1.74
 3 10 -5 0.45 0.9
 3 10 -4 -0.17 1.42
 3 10 -3 0.48 1.06
 -3 -10 2 2.75 2.23
 3 10 -2 2.24 1.65
 -3 -10 1 1.85 1
 3 10 -1 4.84 2.69
 -3 -10 0 51.07 9.94
 2 11 -9 -0.89 1.67
 2 11 -8 6.21 3.61
 2 11 -8 10.26 4.41
 2 11 -7 0.58 0.99
 2 11 -7 3.19 2.29
 2 11 -6 4.88 2.83
 2 11 -6 3.95 2.95
 2 11 -5 23.35 6.4
 2 11 -4 16.89 5.63
 2 11 -3 1.74 1.72
 -2 -11 2 0.42 0.65
 2 11 -2 2.68 2.99
 -2 -11 1 3.44 2.72
 -2 -11 0 3.85 2.87
 -2 -11 0 1.53 2.67
 1 12 -6 4.65 2.66
 1 12 -5 11.23 4.71
 1 12 -4 -0.54 0.5
 11 3 -6 2.22 2.1
 10 4 -7 14.15 5.26
 10 4 -4 0.83 1.44
 10 4 -3 -6.73 4.83
 10 4 -2 13.8 5.52
 10 4 -1 2.82 2.97
 9 5 -7 5.73 3.17
 9 5 -6 6.59 4.24
 9 5 -5 7 4.6
 9 5 -4 13.29 5.2
 9 5 -3 8.04 4.58
 9 5 -2 5.23 3.61
 -9 -5 2 13.2 5.66
 9 5 -1 -5.15 3.22
 8 6 -8 0.23 1.17
 8 6 -7 9.18 4.49
 8 6 -7 4.36 2.41
 8 6 -6 43.69 9.43
 8 6 -6 29.34 6.67
 8 6 -5 37.34 9.09
 8 6 -5 29.25 6.74
 8 6 -4 -3.27 2.81
 8 6 -4 1.58 1.7
 8 6 -3 0.62 1.75
 8 6 -3 -0.16 0.18
 8 6 -2 4.09 3.08
 8 6 -2 6.89 2.92
 8 6 -1 0.44 1.33
 8 6 -1 7.11 4
 7 7 -8 3.98 2.96
 7 7 -7 -0.82 0.66
 7 7 -7 -2.34 2.44
 7 7 -6 -2.27 2.17
 7 7 -6 -1.11 2.08
 7 7 -5 5.05 3.66
 7 7 -5 5.39 3.16
 7 7 -4 3.07 2.34
 7 7 -4 7.04 3.41
 7 7 -3 3.49 2.59
 -7 -7 2 2.76 1.61
 7 7 -2 3.19 2.27
 7 7 -1 3.2 3.07
 6 8 -8 -0.65 2.2
 6 8 -7 20.79 6.75
 6 8 -6 0.76 1.17
 6 8 -5 -0.88 1.45
 6 8 -4 2.35 2.38
 6 8 -3 2.45 1.55
 -6 -8 2 1.88 1.69
 6 8 -2 7.91 3.89
 6 8 -1 0.21 1.83
 5 9 -7 7.64 3.13
 5 9 -6 -1.6 1.64
 5 9 -5 1.67 1.99
 5 9 -4 3.63 2.5
 5 9 -3 -0.37 0.58
 -5 -9 2 17.99 5.95
 5 9 -2 25.19 7.07
 4 10 -7 9.45 4.67
 4 10 -6 -0.51 0.5
 4 10 -5 -1.11 1.64
 4 10 -4 -0.17 1.54
 4 10 -3 -0.24 0.9
 -4 -10 2 2.41 2.44
 3 11 -6 -0.22 0.78
 3 11 -5 4.21 2.86
 3 11 -4 1.58 1.93
 -3 -11 3 -0.21 0.97
 9 6 -5 4.44 2.95
 9 6 -4 1.85 1.2
 8 7 -5 0.68 1.15
 8 7 -4 -0.61 2.1
 7 8 -5 0.62 0.74
 7 8 -4 0.11 1.3
 6 9 -5 2.17 2.33
 6 9 -4 3.03 2.47
 5 10 -5 1.08 1.14

_iucr_refine_instructions_details
;
TITL exp_166_a.res in P-1
    exp_166.res
    created by SHELXL-2018/3 at 12:10:57 on 23-Sep-2022
REM Old TITL exp_166 in P-1
REM SHELXT solution in P-1: R1 0.177, Rweak 0.009, Alpha 0.036
REM <I/s> 0.000 for 0 systematic absences, Orientation as input
REM Formula found by SHELXT: C17 N3 O Cl
CELL 0.71073 9.3076 9.3243 10.1072 102.086 102.48 108.253
ZERR 2 0.0005 0.0005 0.0004 0.004 0.004 0.005
LATT 1
SFAC C H N O S
UNIT 34 36 4 4 2

L.S. 10
PLAN  1
SIZE 0.49 0.38 0.22
TEMP 22(2)
CONF
list 4
fmap 2 53
MORE -1
BOND $H
ACTA
OMIT -3 5 11
OMIT 1 11 0
OMIT -4 -10 6
OMIT 4 -3 1
REM <olex2.extras>
REM <HklSrc "%.\\exp_166.hkl">
REM </olex2.extras>

WGHT    0.077100    0.124400
FVAR       1.03212
S1    5    0.348101    0.489946    0.651906    11.00000    0.06007    0.04338 =
         0.04344    0.01652    0.01526    0.02724
O2    4    0.096811    0.618964    0.407061    11.00000    0.05435    0.05854 =
         0.05999    0.01569    0.00647    0.02833
O1    4    0.237896    0.524125    1.139187    11.00000    0.10466    0.07434 =
         0.05723    0.03583    0.04119    0.03566
N1    3    0.287239    0.598100    0.891461    11.00000    0.06396    0.04108 =
         0.03905    0.01519    0.01767    0.01530
C4    1    0.397339    0.773026    0.608138    11.00000    0.03954    0.03949 =
         0.03832    0.01590    0.01215    0.01705
C3    1    0.338344    0.770298    0.736838    11.00000    0.04215    0.03767 =
         0.03946    0.01315    0.01344    0.01487
C12   1    0.576065    0.859833    0.643804    11.00000    0.04275    0.03563 =
         0.04419    0.01415    0.01279    0.01542
C2    1    0.316883    0.634604    0.774779    11.00000    0.04225    0.04157 =
         0.03504    0.01261    0.00933    0.01324
C6    1    0.168113    0.532856    0.422019    11.00000    0.04291    0.04703 =
         0.03830    0.01557    0.01635    0.01651
C5    1    0.337918    0.598623    0.521617    11.00000    0.04001    0.04205 =
         0.03951    0.01356    0.01498    0.01853
N2    3    0.296313    1.021483    0.850128    11.00000    0.08253    0.05315 =
         0.06637    0.01573    0.02830    0.03398
C1    1    0.314203    0.906599    0.804156    11.00000    0.05006    0.04087 =
         0.04369    0.01208    0.01624    0.01709
C13   1    0.678740    0.906565    0.779841    11.00000    0.04597    0.04965 =
         0.04803    0.00960    0.00851    0.01837
AFIX  43
H13   2    0.639447    0.883485    0.853221    11.00000   -1.20000
AFIX   0
C17   1    0.638770    0.896681    0.535996    11.00000    0.04702    0.05321 =
         0.05542    0.02469    0.01909    0.01724
AFIX  43
H17   2    0.571558    0.866469    0.443926    11.00000   -1.20000
AFIX   0
C7    1    0.097708    0.359833    0.345042    11.00000    0.05361    0.04672 =
         0.04930    0.00795    0.01218    0.01155
AFIX 137
H7A   2    0.051920    0.302682    0.404026    11.00000   -1.50000
H7B   2    0.179132    0.325657    0.322761    11.00000   -1.50000
H7C   2    0.016806    0.339911    0.258846    11.00000   -1.50000
AFIX   0
C8    1    0.205407    0.433907    0.888143    11.00000    0.07297    0.04564 =
         0.05420    0.02156    0.01952    0.01029
AFIX  23
H8A   2    0.228139    0.362427    0.818484    11.00000   -1.20000
H8B   2    0.091607    0.407641    0.860677    11.00000   -1.20000
AFIX   0
C16   1    0.799689    0.977577    0.564893    11.00000    0.05211    0.05431 =
         0.08328    0.03250    0.03219    0.02017
AFIX  43
H16   2    0.839805    1.001181    0.492061    11.00000   -1.20000
AFIX   0
C10   1    0.277340    0.715018    1.007094    11.00000    0.07922    0.05541 =
         0.04375    0.01842    0.02471    0.02657
AFIX  23
H10A  2    0.169438    0.711652    0.988144    11.00000   -1.20000
H10B  2    0.346409    0.820232    1.013386    11.00000   -1.20000
AFIX   0
C14   1    0.840914    0.988137    0.807400    11.00000    0.04846    0.05199 =
         0.06811    0.00403    0.00047    0.01817
AFIX  43
H14   2    0.909015    1.018893    0.899164    11.00000   -1.20000
AFIX   0
C9    1    0.259841    0.414493    1.031780    11.00000    0.09063    0.05999 =
         0.06094    0.03234    0.03037    0.03037
AFIX  23
H9A   2    0.200871    0.307582    1.030014    11.00000   -1.20000
H9B   2    0.371393    0.429972    1.054271    11.00000   -1.20000
AFIX   0
C15   1    0.901175    1.023559    0.700407    11.00000    0.04000    0.04164 =
         0.10517    0.01468    0.01923    0.01081
AFIX  43
H15   2    1.009417    1.078040    0.719400    11.00000   -1.20000
AFIX   0
C11   1    0.326173    0.680620    1.145427    11.00000    0.08618    0.07125 =
         0.04160    0.01987    0.02097    0.02890
AFIX  23
H11A  2    0.438081    0.697427    1.169599    11.00000   -1.20000
H11B  2    0.311614    0.754006    1.219996    11.00000   -1.20000
AFIX   0
H5    2    0.406086    0.574004    0.462609    11.00000    0.02907
H4    2    0.345780    0.823143    0.550473    11.00000    0.03859
HKLF 4


REM  exp_166_a.res in P-1
REM wR2 = 0.1768, GooF = S = 1.060, Restrained GooF = 1.060 for all data
REM R1 = 0.0596 for 2973 Fo > 4sig(Fo) and 0.0837 for all 4252 data
REM 208 parameters refined using 0 restraints

END  
     
WGHT      0.0755      0.1175 

REM Highest difference peak  0.288,  deepest hole -0.547,  1-sigma level  0.057
Q1    1   0.3832  0.5972  0.7598  11.00000  0.05    0.29

  REM The information below was added by Olex2.
  REM
  REM R1 = 0.0596 for 2973 Fo > 4sig(Fo) and 0.0837 for all 9443 data
  REM 208 parameters refined using n/a restraints
  REM Highest difference peak 0.29, deepest hole -0.55
  REM Mean Shift 0, Max Shift 0.000.

  REM +++ Tabular Listing of Refinement Information +++
  REM R1_all = 0.0837
  REM R1_gt = 0.0596
  REM wR_ref = 0.1768
  REM GOOF = 1.060
  REM Shift_max = 0.000
  REM Shift_mean = 0
  REM Reflections_all = 9443
  REM Reflections_gt = 2973
  REM Parameters = 208
  REM Hole = -0.55
  REM Peak = 0.29
  REM Flack = n/a

  
;
_olex2_submission_special_instructions  'No special instructions were received'
_oxdiff_exptl_absorpt_empirical_details
;
Empirical correction (ABSPACK) includes:
- Absorption correction using spherical harmonics
- Frame scaling
;
